# Supplementary material for: Gut microbiota dysbiosis as an inflammaging condition that regulates obesity-related retinopathy and nephropathy
Source: Front Microbiol. 2022 Nov 2;13:1040846. doi: 10.3389/fmicb.2022.1040846 (PMC9666733; doi:10.3389/fmicb.2022.1040846)
Supplement: Supplementary file 3 [file Table_1.XLSX]

## Sheet: Phylum
TaxonName	Ctrl-1	Ctrl-2	Ctrl-3	Ctrl-4	Ctrl-5	Ctrl-6	Ctrl-7	Ctrl-8	T2D-1	T2D-2	T2D-3	T2D-4	T2D-5	T2D-6	T2D-7	T2D-8	Ctrl+AB-1	Ctrl+AB-2	Ctrl+AB-3	Ctrl+AB-4	Ctrl+AB-5	Ctrl+AB-6	Ctrl+AB-7	Ctrl+AB-8	T2D+AB-1	T2D+AB-2	T2D+AB-3	T2D+AB-4	T2D+AB-5	T2D+AB-6	T2D+AB-7	T2D+AB-8
Acidobacteria	15	0	0	1	3	8	5	1	0	0	0	4	1	0	3	2	0	3	0	0	39	0	0	0	0	1	14	1	0	0	0	0
Actinobacteria	71	96	211	225	78	149	1758	311	2087	471	241	1112	462	899	394	1578	277	390	75	80	178	56	266	181	163	77	383	529	957	501	192	127
Bacteroidetes	20668	21231	19313	22711	22381	16920	19563	22181	7369	4618	6325	10743	5218	7684	8247	8847	26737	26597	23247	28204	22708	27206	28223	24934	20283	26098	22281	24779	24904	22010	27167	24339
Chlorobi	0	0	0	0	0	0	0	0	1	0	0	0	0	0	0	0	0	0	0	0	0	0	0	0	0	0	0	0	0	0	0	0
Chloroflexi	3	0	1	2	14	12	6	1	3	2	0	3	0	3	7	3	0	4	1	0	2	2	0	2	1	0	30	6	0	0	0	3
Cyanobacteria	2	3	12	15	20	26	2	3	0	7	1	19	55	4	25	23	13	14	4	19	103	99	102	8	3	3	49	5	33	7	4	76
Deferribacteres	0	0	4	0	0	0	0	0	0	0	0	0	0	0	0	10	0	0	0	0	0	0	0	0	0	0	0	0	42	0	0	0
Elusimicrobia	22	34	2	0	0	0	0	4	0	0	0	0	30	0	0	0	0	0	0	0	0	504	0	0	0	0	2	0	6	32	0	0
Firmicutes	9249	8291	10243	6580	7387	12874	9058	7562	19294	24519	23217	16887	23606	18106	19941	15894	2873	1812	6655	1695	6977	2649	1509	4568	9540	3717	6814	4541	4239	7600	2582	5508
Fusobacteria	0	2	0	0	0	0	0	0	0	0	0	0	1	0	0	0	0	0	0	0	0	0	0	0	0	1	0	0	0	0	0	2
Gemmatimonadetes	0	0	0	1	1	7	1	2	3	2	0	0	0	0	1	1	0	2	0	0	38	0	1	0	0	0	11	0	0	0	0	0
GN02	0	0	0	0	1	1	0	0	0	0	0	1	0	0	0	0	0	0	0	0	0	0	0	0	0	0	0	0	0	0	0	1
GN04	0	0	0	0	1	6	0	0	0	0	0	0	0	0	0	0	0	0	0	0	0	0	0	0	0	0	0	0	0	0	0	0
Kazan-3B-28	0	0	0	0	0	7	0	0	0	0	0	0	0	0	0	1	0	0	0	0	1	0	0	0	0	0	0	0	0	0	0	0
Nitrospirae	0	0	0	0	0	2	1	0	0	0	0	0	0	0	0	0	0	0	0	0	0	0	0	0	0	0	1	0	0	0	0	0
Planctomycetes	0	0	0	1	0	8	0	0	0	0	0	0	0	0	0	0	0	0	0	0	10	0	0	0	0	0	0	0	0	0	0	0
Proteobacteria	32	10	48	5	12	16	14	5	121	3	8	359	13	2205	744	3787	4	87	9	5	40	1	7	27	11	10	26	13	32	9	10	11
SBR1093	0	0	0	0	1	2	0	0	0	0	0	0	0	0	1	1	0	0	1	0	1	1	0	0	0	0	0	0	0	0	0	1
Spirochaetes	21	7	55	13	19	4	25	3	92	59	20	103	5	68	71	120	15	26	2	3	4	3	4	76	1	19	14	102	23	15	12	26
Synergistetes	0	0	0	0	0	0	0	0	0	0	0	0	0	0	0	0	0	0	0	0	0	0	0	0	0	0	0	0	0	0	0	0
Tenericutes	26	18	5	11	48	17	0	1	1	5	0	1	15	25	4	0	3	16	6	3	31	5	9	3	1	0	3	4	14	16	1	21
TM6	0	0	0	0	0	0	0	0	0	0	0	0	0	0	0	0	0	0	0	0	2	0	0	0	0	0	0	0	0	0	0	0
TM7	9	11	8	1	2	7	20	7	0	5	89	1	0	7	1	6	488	545	114	125	704	23	150	92	88	52	75	742	58	93	95	232
Verrucomicrobia	0	0	0	0	0	0	0	1	0	4	3	1	0	0	0	0	0	0	0	0	7	0	0	0	0	0	0	0	0	0	0	0
WS2	0	0	0	0	3	0	0	0	0	0	0	1	0	0	3	2	0	0	2	0	0	0	0	0	0	0	0	0	0	0	0	0
WS3	0	0	0	0	2	6	1	1	1	0	0	3	0	4	0	2	1	0	0	0	0	0	0	0	0	0	2	0	0	0	0	2

## Sheet: Class
TaxonName	Ctrl-1	Ctrl-2	Ctrl-3	Ctrl-4	Ctrl-5	Ctrl-6	Ctrl-7	Ctrl-8	T2D-1	T2D-2	T2D-3	T2D-4	T2D-5	T2D-6	T2D-7	T2D-8	Ctrl+AB-1	Ctrl+AB-2	Ctrl+AB-3	Ctrl+AB-4	Ctrl+AB-5	Ctrl+AB-6	Ctrl+AB-7	Ctrl+AB-8	T2D+AB-1	T2D+AB-2	T2D+AB-3	T2D+AB-4	T2D+AB-5	T2D+AB-6	T2D+AB-7	T2D+AB-8
[Brachyspirae]	0	0	0	0	0	0	0	0	0	0	0	0	0	12	0	0	0	0	0	0	0	0	0	0	0	0	0	0	0	0	0	0
[Chloracidobacteria]	0	0	0	0	0	0	0	0	0	0	1	8	0	21	4	5	0	6	1	0	0	0	0	0	0	1	0	0	0	4	0	0
[Rhodothermi]	0	1	2	0	0	1	0	8	48	0	1	48	18	95	16	209	0	0	1	0	0	0	27	4	1	2	2	0	0	43	7	6
[Saprospirae]	4	3	21	36	12	43	32	9	21	61	30	4	4	271	124	106	43	196	1	1	3	0	4	10	3	2	16	5	15	1	23	0
3BR-5F	0	0	0	0	0	0	0	0	0	0	1	0	0	0	0	0	0	27	0	0	0	0	0	1	0	1	0	0	0	0	0	0
4C0d-2	0	7	53	13	19	1	23	1	2	58	20	74	2	47	36	16	15	22	0	0	2	3	4	31	1	18	14	102	22	8	8	26
Acidimicrobiia	4	3	0	0	0	3	1	0	0	0	5	1	0	0	0	1	0	141	0	0	1	0	0	1	0	0	0	0	3	0	0	0
Acidobacteria-6	0	0	0	0	0	0	0	1	10	0	0	31	1	0	0	0	0	15	4	0	0	0	0	0	0	0	2	0	0	0	0	0
Acidobacteriia	0	0	0	0	0	0	0	0	0	0	0	0	0	0	0	0	0	0	0	0	0	0	0	0	0	0	0	0	0	0	0	0
Actinobacteria	71	96	211	225	78	149	1758	311	2087	471	241	1112	462	899	394	1578	277	390	75	80	178	56	266	181	163	77	383	529	957	501	192	127
Alphaproteobacteria	1	0	0	0	0	0	0	0	0	0	0	5	0	0	0	53	1	33	0	0	0	0	0	0	0	3	1	0	1	0	0	0
Anaerolineae	3	2	0	0	0	3	5	0	0	0	11	2	6	0	7	4	1	254	0	1	1	0	0	3	0	2	0	0	3	0	0	0
AT-s54	0	0	0	0	0	0	0	0	0	0	0	0	0	0	0	0	0	1	0	0	0	0	0	0	0	0	0	0	0	0	0	0
Bacilli	160	4231	923	1233	624	616	1088	5681	4876	338	819	1460	3354	7745	374	3260	409	394	2130	397	1641	757	502	2289	3076	819	1474	2854	2837	2465	813	282
Bacteroidia	20661	21225	19283	22675	22368	16871	19525	22158	11237	10457	10178	8622	11576	7226	8022	8245	26686	26231	26239	28201	26701	27205	28192	24912	24278	26091	25256	24773	24882	24963	27122	24330
Betaproteobacteria	1	0	0	0	0	0	2	0	0	0	1	1	0	0	0	0	0	35	1	1	0	0	0	1	0	1	0	0	0	0	0	0
BPC102	0	0	0	0	0	0	3	0	5	0	2	0	0	0	0	0	1	96	0	1	0	0	0	0	0	3	1	0	2	0	0	0
Brachyspirae	11	16	10	8	11	3	6	21	55	32	40	21	48	50	21	16	18	14	19	21	8	10	21	7	33	21	27	26	30	21	15	12
C0119	0	0	0	0	0	0	0	0	0	0	0	0	0	5	0	0	0	0	0	0	0	0	0	0	0	0	0	0	0	0	0	0
C6	0	0	0	0	0	0	0	0	0	0	0	0	0	0	0	0	0	2	0	0	0	0	0	0	0	0	0	0	0	0	0	0
Chloroflexi	3	2	0	0	0	3	7	0	3	0	14	2	6	5	17	27	2	302	6	1	1	1	0	3	0	3	4	0	3	0	1	0
Chloroplast	0	0	2	0	0	3	2	2	87	1	0	13	3	21	35	3198	0	4	2	3	2	0	0	45	0	1	0	0	1	7	1	0
Clostridia	9032	4054	9271	5343	6759	12257	7937	1877	10363	18256	18498	17272	13823	10351	19555	9626	2460	1413	1499	1272	1334	1888	1004	2265	2449	2884	2331	1613	1363	2127	1761	5195
Coriobacteriia	30	69	159	173	66	114	491	77	1929	317	101	958	344	263	280	107	79	83	30	38	111	46	56	78	83	43	185	281	338	119	182	95
Cytophagia	0	1	0	0	0	0	0	2	0	0	0	0	0	6	0	9	0	0	0	0	1	0	0	0	0	0	0	0	0	4	0	0
Deferribacteres	0	0	0	0	0	0	0	0	0	0	0	0	0	0	0	2	0	0	0	0	0	0	0	0	0	0	0	0	10	0	0	0
Deinococci	2	0	0	0	1	2	2	1	511	0	0	36	2	19	7	71	0	71	1	3	1	0	0	0	0	0	0	0	3	0	2	1
Deltaproteobacteria	0	0	0	0	0	0	0	0	0	0	0	3	0	3	7	0	0	5	2	0	0	0	0	0	0	0	0	0	0	0	0	0
EC214	0	0	0	0	0	0	1	0	0	0	0	0	0	0	1	0	0	14	0	0	1	0	0	0	0	0	0	0	1	0	0	0
Ellin6529	0	0	0	0	0	0	0	0	0	0	0	0	0	0	10	4	0	25	6	0	0	1	0	0	0	1	0	0	0	0	0	0
Elusimicrobia	0	0	30	0	0	0	0	0	22	34	0	0	0	54	706	0	0	0	0	4	0	0	0	0	0	0	0	0	0	0	0	0
Epsilonproteobacteria	4	9	48	5	12	16	12	3	121	3	7	350	13	2196	737	3725	3	12	6	4	39	1	7	26	11	6	25	13	31	5	10	11
Erysipelotrichi	57	6	49	4	4	1	33	4	55	24	8	11	41	10	12	8	4	5	26	26	2	4	3	14	15	14	9	74	39	8	8	31
Flavobacteriia	2	1	5	0	0	3	4	5	63	0	6	199	5	73	43	232	7	126	6	2	3	1	0	8	1	2	6	1	7	3	13	3
Fusobacteriia	0	0	1	0	0	0	0	1	0	2	0	0	0	0	0	228	0	0	0	0	0	0	0	2	0	0	0	0	0	0	0	0
Gammaproteobacteria	0	0	0	0	0	0	0	0	0	0	0	0	0	0	0	0	0	2	0	0	0	0	0	0	0	0	0	0	0	0	0	0
Gemm-1	0	0	0	0	0	0	0	0	0	0	0	0	0	0	0	0	0	0	0	0	0	0	0	0	0	0	0	0	0	0	0	0
Gemm-2	1	0	0	0	0	0	1	0	0	0	0	1	0	0	0	0	0	26	0	0	0	0	0	0	0	0	0	0	0	0	0	0
Gemm-3	0	0	0	0	0	0	0	0	0	0	0	37	0	0	0	0	0	0	0	0	0	0	0	0	0	0	0	0	0	0	0	0
Gemm-4	0	1	0	0	0	0	0	0	0	0	0	0	0	0	0	0	0	45	0	1	0	0	0	0	0	0	0	0	0	0	0	0
Gemm-5	2	1	0	0	0	0	0	0	0	0	1	0	0	0	0	0	1	76	1	1	0	0	0	0	0	0	2	1	1	0	0	0
GN15	0	0	0	0	0	0	0	0	0	0	1	0	0	0	0	0	0	6	0	0	0	0	0	0	0	0	0	0	0	0	0	0
iii1-8	0	0	1	0	0	0	0	0	0	0	0	0	0	0	0	0	0	7	0	0	0	0	0	0	0	0	0	0	0	0	0	0
Ktedonobacteria	0	0	0	0	0	0	0	0	0	0	0	0	0	0	0	0	0	0	0	0	0	0	0	0	0	0	0	0	0	0	1	0
MB-A2-108	0	0	0	0	0	0	0	0	0	0	0	0	0	0	0	0	0	0	0	0	0	0	0	0	0	0	0	0	0	0	0	0
Mollicutes	1	5	15	3	3	25	4	0	26	18	48	31	4	89	6	20	11	17	0	1	6	1	1	21	0	1	16	9	0	5	1	0
Nitriliruptoria	1	0	0	0	0	0	2	0	0	0	1	1	0	0	0	0	0	31	0	1	0	0	0	0	0	0	0	0	0	0	0	0
Nitrospira	0	0	0	0	0	0	0	0	0	0	0	0	0	0	0	0	0	2	1	0	0	0	0	0	0	0	0	0	0	0	0	0
Oscillatoriophycideae	0	0	0	0	0	0	0	0	0	0	0	16	0	0	0	6	0	0	0	0	0	0	0	0	0	0	0	0	0	0	3	0
OS-K	0	0	0	0	0	0	0	0	0	0	0	0	0	0	0	0	0	3	0	0	0	0	0	0	0	0	0	0	0	0	0	0
Phycisphaerae	0	0	0	0	0	0	0	0	0	0	0	0	0	0	0	0	1	6	0	0	0	0	0	0	0	0	0	0	0	0	0	0
Planctomycetia	0	0	0	0	0	0	0	0	0	0	0	10	0	0	0	0	0	0	0	0	0	0	0	0	0	0	0	0	0	0	0	0
PRR-12	1	0	0	1	0	4	0	0	0	0	2	0	0	0	0	0	0	106	1	1	0	0	0	2	0	3	0	0	2	0	0	0
RB25	0	0	0	0	0	0	0	0	0	0	0	0	0	7	0	0	0	0	0	0	0	0	0	0	0	0	0	0	0	0	0	0
S085	0	0	0	0	0	0	0	0	0	0	2	0	0	0	0	0	0	2	0	0	0	0	0	0	0	0	0	0	0	0	0	0
SHA-109	0	0	0	0	0	0	3	0	0	0	3	0	0	0	0	0	0	48	0	0	2	0	0	0	0	1	0	0	2	0	0	0
SJA-4	0	0	0	0	0	0	0	0	0	0	0	2	0	0	0	0	0	0	0	0	0	0	0	0	0	0	0	0	0	0	1	0
Solibacteres	0	0	0	0	0	0	0	0	0	0	0	0	0	0	0	0	0	3	0	0	0	0	0	0	0	0	0	0	0	0	0	0
Sphingobacteriia	0	1	2	0	1	2	2	1	0	1	1	14	3	19	42	55	1	41	0	0	1	0	0	0	0	1	1	0	0	0	2	0
Sva0725	0	0	0	0	0	0	0	0	0	0	0	0	0	0	0	0	0	6	0	0	0	0	0	0	0	0	0	0	0	0	0	0
Synechococcophycideae	0	0	0	0	0	0	0	0	3	0	0	0	0	0	0	0	0	0	0	0	0	0	0	0	0	0	0	0	0	0	0	0
Synergistia	0	0	0	0	0	0	0	0	0	0	0	0	0	0	0	21	0	0	0	0	0	0	0	0	0	0	0	0	0	0	0	0
Thermoleophilia	0	0	0	0	0	0	0	0	0	0	0	0	0	10	0	2	0	1	3	1	2	0	0	0	0	0	0	0	0	0	0	0
Thermomicrobia	0	0	0	0	0	0	1	0	3	0	1	0	0	0	0	19	1	9	0	0	0	0	0	0	0	0	0	0	0	0	0	0
TK17	0	0	0	0	0	0	1	0	0	0	0	0	0	0	0	0	0	12	0	0	0	0	0	0	0	0	0	0	0	0	0	0
TM7-1	0	0	0	0	0	0	0	0	0	0	0	0	0	0	0	1	0	0	1	0	0	0	0	0	0	0	0	0	0	0	0	0
TM7-3	12	363	124	488	125	17	192	52	550	370	160	704	742	1123	270	18	175	177	17	21	114	88	95	232	39	82	545	150	132	47	36	4
Verruco-5	0	0	0	0	0	0	0	0	0	0	0	0	0	8	2	0	0	0	0	0	0	0	0	0	0	0	0	0	0	0	0	0
Verrucomicrobiae	0	4	0	0	0	0	0	0	0	0	0	7	0	0	0	16	0	0	0	1	0	0	0	0	3	1	0	0	0	0	0	0
VHS-B5-50	0	0	0	0	0	0	0	0	0	0	1	1	0	0	0	0	0	34	0	0	0	0	0	1	0	0	0	0	0	0	0	0

## Sheet: Order
TaxonName	Ctrl-1	Ctrl-2	Ctrl-3	Ctrl-4	Ctrl-5	Ctrl-6	Ctrl-7	Ctrl-8	T2D-1	T2D-2	T2D-3	T2D-4	T2D-5	T2D-6	T2D-7	T2D-8	Ctrl+AB-1	Ctrl+AB-2	Ctrl+AB-3	Ctrl+AB-4	Ctrl+AB-5	Ctrl+AB-6	Ctrl+AB-7	Ctrl+AB-8	T2D+AB-1	T2D+AB-2	T2D+AB-3	T2D+AB-4	T2D+AB-5	T2D+AB-6	T2D+AB-7	T2D+AB-8
Acidimicrobiales	4	3	0	0	0	3	1	0	0	0	5	1	0	0	0	1	0	141	0	0	1	0	0	1	0	0	0	0	3	0	0	0
[Brachyspirales]	0	0	0	0	0	0	0	0	0	0	0	0	0	12	0	0	0	0	0	0	0	0	0	0	0	0	0	0	0	0	0	0
[Rhodothermales]	1	0	0	0	0	0	2	0	0	0	1	1	0	0	0	0	0	35	1	1	0	0	0	1	0	1	0	0	0	0	0	0
[Saprospirales]	0	0	0	0	0	0	0	0	0	0	0	3	0	3	7	0	0	5	2	0	0	0	0	0	0	0	0	0	0	0	0	0
0319-7L14	0	0	0	0	0	0	0	0	0	0	0	0	0	0	0	0	0	0	0	0	0	0	0	0	0	0	0	0	0	0	0	0
Actinomycetales	16	11	23	13	5	16	64	3	76	19	32	72	24	30	55	308	9	45	13	13	9	0	39	25	40	17	31	20	1	5	2	16
Aeromonadales	0	0	1	0	0	5	0	19	0	0	0	0	1	30	73	297	0	8	1	1	0	0	0	11	0	0	0	0	1	0	0	1
Alteromonadales	0	0	0	0	0	0	0	2	4	0	1	4	0	9	2	6	0	5	0	0	0	0	0	0	0	0	0	0	0	0	0	0
Bacillales	3	25	4	4	1	4	23	1	55	3	2	24	1	31	11	22	12	104	8	3	13	4	6	2	12	3	6	2	3	0	1	1
Bacteroidales	20656	21223	19276	22674	22366	16864	19523	22132	7167	14456	13173	16540	10555	7109	7909	7239	26686	26013	26238	28192	26700	27205	28133	24891	24278	26087	25252	24773	24801	24941	27113	24327
Bifidobacteriales	2	1	3	13	1	0	568	114	3	58	35	4	35	283	2	426	90	22	8	7	23	5	66	26	0	0	68	104	307	186	3	0
Burkholderiales	0	1	2	0	0	0	0	5	26	0	1	40	17	91	11	197	0	0	1	0	0	0	27	3	0	0	2	0	0	42	6	6
Campylobacterales	0	1	2	0	1	2	2	1	0	1	1	14	3	19	42	55	1	41	0	0	1	0	0	0	0	1	1	0	0	0	2	0
Caulobacterales	0	0	0	0	0	0	0	0	15	0	0	0	0	19	9	7	0	0	0	1	0	0	0	0	0	0	0	0	1	2	1	0
Chromatiales	0	0	0	0	0	1	0	0	0	0	0	0	0	0	0	0	0	13	0	0	0	0	0	0	0	0	0	0	0	0	0	0
Clostridiales	9032	4052	9271	5343	6759	12256	7936	1877	8363	9256	9498	9271	4820	10351	19555	9626	2459	1385	1499	1272	1334	1888	1004	2264	2449	2883	2331	1613	1362	2127	1761	5195
Coriobacteriales	30	69	159	173	66	114	491	77	1929	317	101	958	344	263	280	107	79	83	30	38	111	46	56	78	83	43	185	281	338	119	182	95
Cytophagales	4	9	48	5	12	16	12	3	121	3	7	350	13	2196	737	3725	3	12	6	4	39	1	7	26	11	6	25	13	31	5	10	11
Desulfobacterales	0	0	0	0	0	1	1	0	0	0	4	0	0	0	0	0	0	96	0	1	0	0	0	2	0	1	0	0	2	0	0	0
Desulfovibrionales	4	3	21	36	12	42	27	9	21	61	22	1	4	271	115	106	43	22	1	0	2	0	4	8	3	0	16	5	12	1	23	0
Ellin329	0	0	0	0	0	0	0	0	0	0	0	0	0	0	0	0	0	0	0	0	0	0	0	0	0	0	0	0	0	0	0	0
Enterobacteriales	0	0	0	0	0	0	1	0	0	0	1	0	0	0	0	0	0	8	0	0	0	0	0	0	0	0	0	0	1	0	0	0
Entotheonellales	0	0	0	0	0	0	2	0	0	0	1	0	0	0	0	0	0	10	0	0	0	0	0	0	0	0	0	0	0	0	0	0
Erysipelotrichales	150	4203	902	1215	595	601	1034	5591	10557	5306	6786	1427	13119	7677	363	3204	356	284	2004	323	1569	710	461	2270	3063	807	1412	2832	2801	2399	794	281
Flavobacteriales	1	0	0	0	0	0	0	0	0	0	0	5	0	0	0	53	1	33	0	0	0	0	0	0	0	3	1	0	1	0	0	0
Gaiellales	0	0	0	0	0	0	0	0	0	0	0	0	0	0	0	2	0	1	3	0	2	0	0	0	0	0	0	0	0	0	0	0
Gemellales	0	0	3	0	0	2	1	1	25	1	0	2	2	0	0	0	0	0	0	0	0	0	0	1	0	0	3	0	0	0	0	0
GMD14H09	0	0	0	0	0	0	1	0	0	0	1	0	0	0	0	0	0	8	0	0	0	0	0	0	0	0	0	0	1	0	0	0
Halanaerobiales	0	1	0	0	0	0	0	0	0	0	0	1	0	0	0	0	0	28	0	0	0	0	0	0	0	1	0	0	1	0	0	0
Kiloniellales	1	0	0	0	0	0	1	0	0	0	0	1	0	0	0	0	0	29	0	0	0	0	0	1	0	1	0	0	1	0	0	0
Lactobacillales	57	6	49	4	4	1	33	4	55	24	8	11	41	10	12	8	4	5	26	26	2	4	3	14	15	14	9	74	39	8	8	31
Legionellales	0	0	0	0	0	0	0	0	0	0	0	0	0	0	0	4	0	0	0	0	0	0	0	0	0	0	0	0	0	0	0	0
Marinicellales	1	0	2	0	0	0	0	0	0	0	2	0	0	0	0	0	0	38	0	0	0	0	0	0	0	1	0	0	1	0	0	0
MBNT15	0	0	0	0	0	0	0	0	0	0	0	0	0	0	0	0	0	1	0	0	1	0	0	0	0	0	0	0	0	0	0	0
Methylophilales	0	0	0	0	0	0	0	0	6	0	0	0	0	0	0	1	0	0	0	0	0	0	0	0	0	0	0	0	0	0	0	0
Myxococcales	0	0	0	0	0	0	0	0	0	0	1	3	0	0	9	0	0	21	0	0	0	0	0	0	0	0	0	0	0	0	0	0
Neisseriales	0	0	0	0	0	0	0	0	0	0	0	0	0	0	0	6	0	0	0	0	0	0	0	1	0	0	0	0	0	0	0	0
Nitriliruptorales	1	0	0	0	0	0	2	0	0	0	1	1	0	0	0	0	0	31	0	1	0	0	0	0	0	0	0	0	0	0	0	0
Oceanospirillales	2	1	3	1	0	1	0	1	40	1	1	18	3	20	11	37	0	18	0	1	0	0	0	1	0	2	0	0	1	1	3	0
Pasteurellales	0	0	0	0	0	0	0	1	0	0	0	0	3	0	0	24	0	0	0	0	0	0	0	0	0	0	0	0	0	0	1	0
Pseudomonadales	0	0	0	0	0	0	0	3	13	0	0	30	12	54	14	612	0	0	0	3	0	0	57	7	0	1	2	0	76	21	2	1
RF32	0	0	0	0	0	0	0	0	4	0	0	5	0	12	4	8	0	0	1	0	0	0	0	0	0	0	4	0	3	0	2	0
Rhizobiales	0	0	4	0	0	1	1	0	19	0	2	88	5	37	20	145	0	2	4	0	0	0	0	3	0	0	1	1	0	1	5	2
Rhodobacterales	0	1	0	0	0	1	2	0	4	0	3	35	0	0	1	45	0	66	0	0	0	1	0	3	1	1	0	0	0	0	3	0
Rhodocyclales	0	0	0	0	0	1	0	3	16	0	0	0	1	4	5	4	0	0	0	0	0	0	0	0	1	2	0	0	0	1	1	0
Rhodospirillales	1	0	0	0	0	1	0	3	5	0	1	20	0	0	0	6	1	16	1	0	1	0	0	0	0	0	0	0	1	0	2	0
Rickettsiales	0	0	0	0	0	0	0	0	5	0	0	0	0	0	0	4	0	0	0	0	0	0	0	1	0	0	0	0	0	0	0	0
Solirubrobacterales	0	0	0	0	0	0	0	0	0	0	0	0	0	10	0	0	0	0	0	1	0	0	0	0	0	0	0	0	0	0	0	0
Sphingobacteriales	0	1	0	0	0	0	0	2	0	0	0	0	0	6	0	9	0	0	0	0	1	0	0	0	0	0	0	0	0	4	0	0
Sphingomonadales	0	0	1	0	0	0	0	2	11	0	0	35	0	5	8	17	6	2	0	1	2	0	0	0	0	0	1	0	1	0	0	1
Thiotrichales	2	1	0	0	1	0	2	0	2	0	0	2	0	0	0	0	0	127	0	1	1	0	0	2	0	0	1	0	1	0	0	0
Turicibacterales	7	3	14	14	28	9	30	88	239	28	31	7	232	37	0	34	41	6	118	71	59	43	35	16	1	9	53	20	33	66	18	0
Vibrionales	0	0	0	0	0	0	0	0	0	0	0	28	0	0	0	1	0	0	0	0	0	0	0	0	0	0	0	0	0	0	2	0
Xanthomonadales	0	0	0	0	1	0	0	0	11	0	0	0	2	4	13	25	0	0	0	3	0	0	2	0	0	0	1	0	0	0	1	1
[Roseiflexales]	0	0	0	0	0	0	0	0	0	0	0	0	0	0	0	0	0	0	0	0	0	0	0	0	0	0	2	0	0	0	0	0
Acidobacteriales	0	0	0	0	0	0	0	0	0	0	0	0	0	0	0	0	0	0	0	0	0	0	0	0	0	0	0	0	0	0	0	0
AKYG1722	0	0	0	0	0	0	1	0	0	0	1	0	0	0	0	0	0	8	0	0	0	0	0	0	0	0	0	0	0	0	0	0
Alteromonadales	0	0	0	0	0	0	0	2	4	0	1	4	0	9	2	6	0	5	0	0	0	0	0	0	0	0	0	0	0	0	0	0
Anaeroplasmatales	0	0	0	0	0	0	0	0	0	0	0	0	0	2	0	0	0	0	0	0	0	0	0	0	0	0	0	0	0	0	0	0
B110	0	0	0	0	0	0	3	0	1	0	2	0	0	0	0	0	1	96	0	1	0	0	0	0	0	3	1	0	2	0	0	0
Caldilineales	0	0	0	0	0	0	3	0	0	0	0	0	0	0	1	0	0	7	0	0	1	0	0	0	0	1	0	0	1	0	0	0
Bacillales	3	25	4	4	1	4	23	1	55	3	2	24	1	31	11	22	12	104	8	3	13	4	6	2	12	3	6	2	3	0	1	1
BPC015	0	0	0	0	0	0	0	0	0	0	0	0	0	0	0	0	0	2	0	0	0	0	0	0	0	0	0	0	0	0	0	0
CCU21	0	0	0	0	0	0	0	0	0	0	0	0	0	0	0	0	0	13	0	0	0	0	0	0	0	0	2	0	0	0	0	0
CFB-26	0	0	0	0	0	0	0	0	0	0	1	0	0	0	0	0	0	30	0	0	0	0	0	0	0	0	0	0	0	0	0	0
Chlorophyta	0	0	0	0	0	0	0	0	0	0	0	0	0	0	0	8	0	0	0	0	0	0	0	0	0	0	0	0	0	0	0	0
CW040	12	363	124	488	125	17	192	52	550	370	160	703	742	1123	270	18	175	177	15	21	114	88	95	232	39	82	545	150	132	47	36	4
d113	0	0	0	0	0	0	0	0	0	0	0	0	0	0	0	0	0	2	0	0	0	0	0	0	0	0	0	0	0	0	0	0
Chroococcales	0	0	0	0	0	0	0	0	0	0	0	0	0	0	0	6	0	0	0	0	0	0	0	0	0	0	0	0	0	0	0	0
Deferribacterales	0	0	0	0	0	0	0	0	0	0	0	0	0	0	0	1	0	0	0	0	0	0	0	0	0	0	0	0	5	0	0	0
Elusimicrobiales	0	0	15	0	0	0	0	0	11	17	0	0	0	27	353	0	0	0	0	2	0	0	0	0	0	0	0	0	0	0	0	0
EW055	0	0	0	0	0	0	0	0	0	0	0	1	0	0	0	0	0	0	2	0	0	0	0	0	0	0	0	0	0	0	0	0
DS-18	0	0	1	0	0	0	0	0	0	0	0	0	0	0	0	0	0	7	0	0	0	0	0	0	0	0	0	0	0	0	0	0
Fusobacteriales	0	0	1	0	0	0	0	1	0	2	0	0	0	0	0	228	0	0	0	0	0	0	0	2	0	0	0	0	0	0	0	0
GCA004	0	0	0	0	0	0	0	0	0	0	1	0	0	0	0	0	0	16	0	0	0	0	0	0	0	0	0	0	1	0	0	0
Gemellales	0	0	3	0	0	2	1	1	25	1	0	2	2	0	0	0	0	0	0	0	0	0	0	1	0	0	3	0	0	0	0	0
Deinococcales	2	0	0	0	1	2	2	0	2	0	0	0	2	0	0	10	0	71	1	2	1	0	0	0	0	0	0	0	1	0	0	0
Ktedonobacterales	0	0	0	0	0	0	0	0	0	0	0	0	0	0	0	0	0	0	0	0	0	0	0	0	0	0	0	0	0	0	1	0
iii1-15	0	0	0	0	0	0	0	1	10	0	0	31	1	0	0	0	0	0	4	0	0	0	0	0	0	0	0	0	0	0	0	0
JG30-KF-CM45	0	0	0	0	0	0	0	0	3	0	0	0	0	0	0	19	1	1	0	0	0	0	0	0	0	0	0	0	0	0	0	0
GN03	1	0	0	1	0	4	0	0	0	0	1	0	0	0	0	0	0	88	0	1	0	0	0	1	0	3	0	0	2	0	0	0
MLE1-12	0	0	0	0	0	0	0	0	1	0	0	2	0	0	1	3	0	0	0	0	0	0	0	0	0	0	0	0	2	0	0	0
mle1-48	0	0	0	0	0	0	0	0	0	0	0	0	0	0	0	0	0	4	0	0	0	0	0	0	0	0	0	0	0	0	0	0
MSB-1E9	0	0	0	0	0	0	0	0	0	0	2	0	0	0	0	0	0	13	0	0	0	0	0	1	0	0	0	0	0	0	0	0
MVS-40	0	0	0	0	0	0	0	0	4	0	0	0	0	0	0	0	0	0	0	0	0	0	0	0	0	0	0	0	0	0	0	0
Mycoplasmatales	0	0	0	0	0	0	0	0	0	0	0	0	0	0	0	19	0	0	0	0	0	0	0	0	0	0	0	0	0	0	0	0
OPB11	0	0	0	0	0	0	0	0	0	0	0	1	0	0	0	0	0	8	0	0	0	0	0	0	0	0	0	0	0	0	0	0
RB41	0	0	0	0	0	0	0	0	0	0	1	8	0	21	4	5	0	6	0	0	0	0	0	0	0	1	0	0	0	4	0	0
RF39	1	5	15	3	3	25	4	0	26	18	48	31	4	87	6	1	11	17	0	1	6	1	1	21	0	1	16	9	0	5	1	0
Nitrospirales	0	0	0	0	0	0	0	0	0	0	0	0	0	0	0	0	0	2	1	0	0	0	0	0	0	0	0	0	0	0	0	0
Oscillatoriales	0	0	0	0	0	0	0	0	0	0	0	16	0	0	0	0	0	0	0	0	0	0	0	0	0	0	0	0	0	0	3	0
Phycisphaerales	0	0	0	0	0	0	0	0	0	0	0	0	0	0	0	0	1	6	0	0	0	0	0	0	0	0	0	0	0	0	0	0
Pseudanabaenales	0	0	0	0	0	0	0	0	3	0	0	0	0	0	0	0	0	0	0	0	0	0	0	0	0	0	0	0	0	0	0	0
S0208	0	0	0	0	0	0	0	0	0	0	2	0	0	0	0	0	0	38	0	0	0	0	0	0	0	0	0	0	0	0	0	0
SBR1031	0	1	0	0	0	0	1	0	0	0	2	1	6	0	6	4	1	85	0	1	0	0	0	1	0	0	0	0	1	0	0	0
Sediment-1	0	0	0	0	0	0	0	0	0	0	0	0	0	0	0	0	0	10	1	0	0	0	0	1	0	0	0	0	0	0	0	0
SHA-20	3	1	0	0	0	3	1	0	0	0	2	0	0	0	0	0	0	40	0	0	0	0	0	1	0	1	0	0	0	0	0	0
Solibacterales	0	0	0	0	0	0	0	0	0	0	0	0	0	0	0	0	0	3	0	0	0	0	0	0	0	0	0	0	0	0	0	0
Sphaerobacterales	0	0	0	0	0	0	0	0	0	0	0	0	0	0	0	0	0	0	0	0	0	0	0	0	0	0	0	0	0	0	0	0
SSS58A	0	0	0	0	0	0	0	0	0	0	0	0	0	0	0	0	0	5	0	0	0	0	0	0	0	0	0	0	0	0	0	0
Streptophyta	0	0	2	0	0	3	2	2	87	1	0	13	3	21	35	3190	0	4	2	3	2	0	0	45	0	1	0	0	1	7	1	0
Sva0725	0	0	0	0	0	0	0	0	0	0	0	0	0	0	0	0	0	6	0	0	0	0	0	0	0	0	0	0	0	0	0	0
Synergistales	0	0	0	0	0	0	0	0	0	0	0	0	0	0	0	21	0	0	0	0	0	0	0	0	0	0	0	0	0	0	0	0
Thermales	0	0	0	0	0	0	0	1	509	0	0	36	0	19	7	61	0	0	0	1	0	0	0	0	0	0	0	0	2	0	2	1
wb1_H11	0	0	0	0	0	0	0	0	0	0	1	0	0	0	0	0	0	3	0	0	0	0	0	0	0	0	0	0	0	0	0	0
WCHB1-41	0	0	0	0	0	0	0	0	0	0	0	0	0	8	2	0	0	0	0	0	0	0	0	0	0	0	0	0	0	0	0	0
Verrucomicrobiales	0	4	0	0	0	0	0	0	0	0	0	7	0	0	0	16	0	0	0	1	0	0	0	0	3	1	0	0	0	0	0	0
YS2	0	7	53	13	19	1	23	1	1	58	20	72	2	47	35	13	15	22	0	0	2	3	4	31	1	18	14	102	20	8	8	26

## Sheet: Family
TaxonName	Ctrl-1	Ctrl-2	Ctrl-3	Ctrl-4	Ctrl-5	Ctrl-6	Ctrl-7	Ctrl-8	T2D-1	T2D-2	T2D-3	T2D-4	T2D-5	T2D-6	T2D-7	T2D-8	Ctrl+AB-1	Ctrl+AB-2	Ctrl+AB-3	Ctrl+AB-4	Ctrl+AB-5	Ctrl+AB-6	Ctrl+AB-7	Ctrl+AB-8	T2D+AB-1	T2D+AB-2	T2D+AB-3	T2D+AB-4	T2D+AB-5	T2D+AB-6	T2D+AB-7	T2D+AB-8
[Balneolaceae]	1	0	0	0	0	0	1	0	0	0	1	1	0	0	0	0	0	29	1	1	0	0	0	1	0	1	0	0	0	0	0	0
[Marinicellaceae]	1	0	2	0	0	0	0	0	0	0	2	0	0	0	0	0	0	38	0	0	0	0	0	0	0	1	0	0	1	0	0	0
Acetobacteraceae	0	0	0	0	0	0	0	1	0	0	0	4	0	0	0	0	0	0	0	0	0	0	0	0	0	0	0	0	0	0	0	0
Acidaminobacteraceae	0	0	0	0	0	0	0	0	0	0	0	1	0	0	0	0	0	14	0	0	0	0	0	0	0	0	0	0	0	0	0	0
ACK-M1	0	0	0	0	0	0	0	0	3	0	0	0	0	0	0	0	0	0	0	0	0	0	0	0	0	0	0	1	0	0	0	0
Actinomycetaceae	0	0	0	0	0	0	0	0	0	0	0	1	0	0	4	0	0	1	0	0	0	0	0	0	0	0	0	0	0	0	0	0
Actinosynnemataceae	0	0	0	0	0	0	0	0	0	0	0	0	0	0	0	0	0	0	0	0	0	0	0	0	0	0	0	0	0	0	0	0
Aerococcaceae	2	2	1	2	0	0	2	0	26	3	2	5	1	0	17	0	0	0	3	0	0	1	5	1	2	0	3	0	0	2	0	0
Aeromonadaceae	0	0	1	0	0	5	0	19	0	0	0	0	1	30	73	292	0	8	1	1	0	0	0	11	0	0	0	0	1	1	0	0
Alcaligenaceae	0	0	0	0	0	0	0	0	0	0	0	2	0	7	5	146	0	0	1	0	0	0	0	2	0	0	1	0	0	0	3	0
Alteromonadaceae	0	0	0	0	0	0	0	0	0	0	1	0	0	0	0	0	0	5	0	0	0	0	0	0	0	0	0	0	0	0	0	0
Anaeroplasmataceae	0	0	0	0	0	0	0	0	0	0	0	0	0	2	0	0	0	0	0	0	0	0	0	0	0	0	0	0	0	0	0	0
Bacillaceae	1	1	0	1	0	0	10	0	17	0	2	0	0	5	5	2	0	98	4	2	1	0	0	1	0	2	0	0	3	0	0	0
Bacteroidaceae	5003	4001	11021	9032	10637	9012	9157	14201	4002	6000	6000	6027	6000	3689	4024	3758	14575	13787	15968	14360	13538	14908	13746	14273	4676	5746	6650	6362	7747	5362	7345	14358
Barnesiellaceae	0	0	0	0	1	0	0	0	0	0	0	0	0	2	23	66	0	0	0	0	0	0	0	0	0	0	0	0	0	0	0	0
Bifidobacteriaceae	2	1	3	13	1	0	568	114	3	58	35	4	35	283	2	426	90	22	8	7	23	5	66	26	0	0	68	104	307	2	186	3
Brachyspiraceae	0	0	0	0	0	0	0	0	0	0	0	0	0	12	0	0	0	0	0	0	0	0	0	0	0	0	0	0	0	0	0	0
Bradyrhizobiaceae	0	0	2	0	0	0	0	0	4	0	0	15	0	6	3	6	0	0	4	0	0	0	0	1	0	0	0	0	0	0	0	0
Brevibacteriaceae	0	0	0	0	0	0	0	0	0	0	0	0	0	0	0	1	0	0	0	0	0	0	0	0	0	0	1	0	0	0	0	0
Brucellaceae	0	0	0	0	0	1	0	0	2	0	0	0	0	0	0	0	0	0	0	0	0	0	0	0	0	0	0	1	0	0	0	0
C111	1	0	0	0	0	0	0	0	0	0	0	0	0	0	0	1	0	15	0	0	0	0	0	0	0	0	0	0	2	0	0	0
Caldilineaceae	0	0	0	0	0	0	3	0	0	0	0	0	0	0	1	0	0	7	0	0	1	0	0	0	0	1	0	0	1	0	0	0
Carnobacteriaceae	0	0	0	0	0	0	0	0	0	0	0	0	0	0	0	109	0	3	0	0	0	0	0	1	0	0	0	0	2	0	0	0
Caulobacteraceae	0	0	0	0	0	0	0	0	15	0	0	0	0	19	9	7	0	0	0	1	0	0	0	0	0	0	0	0	1	0	2	1
Chitinophagaceae	0	0	0	0	0	0	0	0	0	0	0	3	0	3	7	0	0	0	0	0	0	0	0	0	0	0	0	0	0	0	0	0
Christensenellaceae	9	11	67	40	11	15	83	4	41	56	10	53	6	28	61	12	12	17	3	8	15	4	3	8	10	1	36	14	10	26	7	5
Clostridiaceae	124	17	291	187	91	65	136	12	197	96	47	541	43	197	233	156	31	58	12	20	114	77	189	78	24	96	388	179	100	203	263	29
Comamonadaceae	0	1	2	0	0	0	0	4	26	0	1	38	16	84	4	49	0	0	0	0	0	0	27	1	0	0	1	0	0	0	39	6
Coriobacteriaceae	30	69	159	173	66	114	491	77	1929	317	101	958	344	263	280	107	79	83	30	38	111	46	56	78	83	43	185	281	338	250	119	182
Corynebacteriaceae	0	3	0	3	0	0	1	0	13	1	0	19	1	4	25	2	0	1	0	2	0	0	38	2	1	0	0	0	0	3	0	0
Coxiellaceae	0	0	0	0	0	0	0	0	0	0	0	4	0	0	0	0	0	0	0	0	0	0	0	0	0	0	0	0	0	0	0	0
CV106	0	0	0	0	0	0	0	0	2	0	0	0	0	0	1	4	0	0	1	1	0	0	0	0	0	0	0	0	0	0	0	0
Deferribacteraceae	0	0	0	0	0	0	0	0	0	0	0	0	0	0	0	5	0	0	0	0	0	0	0	0	0	0	0	0	0	0	0	0
Dehalobacteriaceae	0	0	0	0	0	0	0	0	0	0	0	0	0	0	0	32	0	0	0	0	0	0	0	0	0	0	0	0	0	0	0	0
Deinococcaceae	16	7	23	9	5	16	62	0	56	18	32	45	22	6	10	3	9	42	4	10	9	0	1	20	38	17	30	19	0	18	5	2
Dermacoccaceae	0	0	0	0	0	0	0	0	0	0	0	0	0	0	0	0	0	0	0	0	0	0	0	0	0	0	0	0	0	0	0	0
Desulfobacteraceae	0	0	0	0	0	0	0	0	0	0	1	0	0	0	0	0	0	32	0	0	0	0	0	0	0	1	0	0	2	0	0	0
Desulfobulbaceae	0	0	0	0	0	1	1	0	0	0	3	0	0	0	0	0	0	64	0	1	0	0	0	2	0	0	0	0	0	0	0	0
Desulfovibrionaceae	4	3	21	36	12	42	27	9	21	61	22	1	4	271	115	106	43	22	1	0	2	0	4	8	3	0	16	5	12	5	1	23
Desulfuromonadaceae	0	0	0	0	0	0	1	0	0	0	0	0	0	0	0	0	0	31	0	0	0	0	0	0	0	0	0	0	0	0	0	0
Dethiosulfovibrionaceae	0	0	0	0	0	0	0	0	0	0	0	0	0	0	0	21	0	0	0	0	0	0	0	0	0	0	0	0	0	0	0	0
EB1017	0	0	0	0	0	0	0	0	0	0	0	0	0	0	0	0	0	0	0	0	0	0	0	0	0	0	0	0	0	0	0	0
Ellin6075	0	0	0	0	0	0	0	0	0	0	0	0	0	21	4	5	0	6	0	0	0	0	0	0	0	1	0	0	0	0	4	0
Elusimicrobiaceae	0	0	15	0	0	0	0	0	11	17	0	0	0	27	353	0	0	0	0	2	0	0	0	0	0	0	0	0	0	0	0	0
Enterococcaceae	21	24	428	17	85	157	139	11	78	107	158	190	143	34	77	9	68	120	9	11	177	8	59	51	33	20	187	43	19	107	60	3
Erysipelotrichaceae	57	6	49	4	4	1	33	4	55	24	8	11	41	10	12	8	4	5	26	26	2	4	3	14	15	14	9	74	39	10	8	8
Eubacteriaceae	7	2	14	0	0	1	2	0	1	0	3	1	3	0	1	0	2	0	0	2	0	0	0	1	1	1	0	1	0	0	1	1
Exiguobacteraceae	0	0	0	0	0	0	2	0	0	0	0	0	0	0	0	0	0	3	1	0	0	0	0	0	0	0	1	0	0	0	0	1
F16	12	363	124	488	125	17	192	52	550	370	160	703	742	1123	270	18	175	177	15	21	114	88	95	232	39	82	545	150	132	92	47	36
Flammeovirgaceae	0	0	0	0	0	0	0	0	0	0	0	0	0	0	0	0	0	2	0	0	0	0	0	0	0	0	0	0	0	0	0	0
Flavobacteriaceae	1	0	0	0	0	0	0	0	0	0	0	1	0	0	0	6	1	33	0	0	0	0	0	0	0	3	1	0	1	0	0	0
Fusobacteriaceae	0	0	1	0	0	0	0	1	0	2	0	0	0	0	0	228	0	0	0	0	0	0	0	2	0	0	0	0	0	0	0	0
FW	0	0	0	0	0	0	0	0	0	0	0	0	0	0	0	0	0	0	0	0	0	0	0	0	0	0	0	0	0	0	0	0
Gaiellaceae	0	0	0	0	0	0	0	0	0	0	0	0	0	0	0	0	0	1	3	0	2	0	0	0	0	0	0	0	0	0	0	0
Gemellaceae	0	0	3	0	0	2	1	1	25	1	0	2	2	0	0	0	0	0	0	0	0	0	0	1	0	0	3	0	0	0	0	0
Gracilibacteraceae	0	0	0	0	0	0	0	0	0	0	0	0	0	0	0	0	0	0	0	0	0	0	0	0	0	0	0	0	0	0	0	0
Halanaerobiaceae	0	1	0	0	0	0	0	0	0	0	0	1	0	0	0	0	0	28	0	0	0	0	0	0	0	1	0	0	1	0	0	0
Haliangiaceae	0	0	0	0	0	0	0	0	0	0	0	0	0	0	9	0	0	0	0	0	0	0	0	0	0	0	0	0	0	0	0	0
Halomonadaceae	2	1	3	1	0	1	0	1	40	1	1	18	3	20	11	37	0	18	0	1	0	0	0	1	0	2	0	0	1	0	1	3
Helicobacteraceae	0	1	2	0	1	2	2	1	0	1	1	14	3	19	42	55	1	41	0	0	1	0	0	0	0	1	1	0	0	0	0	2
Hyphomicrobiaceae	0	0	0	0	0	0	0	0	0	0	0	20	0	1	0	3	0	2	0	0	0	0	0	0	0	0	0	0	0	0	0	0
Hyphomonadaceae	0	0	0	0	0	0	0	0	0	0	0	15	0	0	0	3	0	0	0	0	0	0	0	0	0	0	0	0	0	0	0	3
Intrasporangiaceae	0	0	0	0	0	0	0	0	0	0	0	0	0	0	0	0	0	4	0	0	0	0	0	1	0	0	0	0	0	0	0	0
Isosphaeraceae	0	0	0	0	0	0	0	0	0	0	0	10	0	0	0	0	0	0	0	0	0	0	0	0	0	0	0	0	0	0	0	0
JdFBGBact	0	0	0	0	0	0	0	0	0	0	0	0	0	0	0	0	0	1	0	0	0	0	0	0	0	0	0	0	0	0	0	0
Kineosporiaceae	0	0	0	0	0	0	0	0	0	0	0	0	0	0	0	1	0	0	0	0	0	0	0	0	0	0	0	0	5	0	0	0
koll13	1	1	0	0	0	2	1	0	0	0	0	0	0	0	0	0	0	36	0	0	0	0	0	0	0	0	0	0	1	0	0	0
Koribacteraceae	0	0	0	0	0	0	0	0	0	0	0	0	0	0	0	0	0	0	0	0	0	0	0	0	0	0	0	0	0	0	0	0
KSB4	0	0	0	0	0	2	0	0	0	0	0	0	0	0	0	0	0	33	0	1	0	0	0	0	0	2	0	0	0	0	0	0
Ktedonobacteraceae	0	0	0	0	0	0	0	0	0	0	0	0	0	0	0	0	0	0	0	0	0	0	0	0	0	0	0	0	0	0	0	1
Lachnospiraceae	3786	1237	1899	838	1292	2406	1809	563	1345	910	623	2804	557	1432	1265	2056	220	208	567	661	307	364	279	383	930	302	330	521	385	3037	576	578
Lactobacillaceae	88	4118	355	1161	487	397	730	5545	2235	170	556	786	2740	2564	237	2986	271	82	1980	293	1327	683	382	2171	2956	747	1051	2713	2751	248	2320	763
mb2424	0	0	0	0	0	0	0	0	0	0	0	0	0	0	0	0	0	0	0	0	0	0	0	0	0	0	0	0	0	0	0	0
Methylobacteriaceae	0	0	2	0	0	0	1	0	10	0	2	53	3	27	11	27	0	0	0	0	0	0	0	1	0	0	1	0	0	0	0	4
Methylophilaceae	0	0	0	0	0	0	0	0	6	0	0	0	0	0	0	1	0	0	0	0	0	0	0	0	0	0	0	0	0	0	0	0
Microbacteriaceae	2	5	7	6	5	0	7	2	29	25	16	37	4	16	1	32	12	8	4	1	9	1	4	4	5	8	8	1	3	9	5	0
Micrococcaceae	0	0	0	0	0	1	0	0	2	0	0	0	2	0	0	10	0	0	0	0	0	0	0	0	0	0	0	0	0	34	0	0
Micromonosporaceae	0	0	0	0	0	0	0	0	0	0	0	0	0	0	0	0	0	0	2	0	0	0	0	0	0	0	0	0	0	0	0	0
mitochondria	0	0	0	0	0	0	0	0	5	0	0	0	0	0	0	1	0	0	0	0	0	0	0	0	0	0	0	0	0	0	0	0
Mogibacteriaceae	60	7	22	8	15	23	29	2	134	23	18	1	1	11	12	3	8	1	4	1	12	2	5	12	20	5	14	15	8	22	9	11
Moraxellaceae	0	0	0	0	0	0	0	0	7	0	0	29	5	12	7	149	0	0	0	0	0	0	0	4	0	0	1	0	75	0	1	2
Mycoplasmataceae	0	0	0	0	0	0	0	0	0	0	0	0	0	0	0	19	0	0	0	0	0	0	0	0	0	0	0	0	0	0	0	0
Neisseriaceae	0	0	0	0	0	0	0	0	0	0	0	0	0	0	0	6	0	0	0	0	0	0	0	1	0	0	0	0	0	0	0	0
Nitriliruptoraceae	1	0	0	0	0	0	2	0	0	0	1	1	0	0	0	0	0	31	0	1	0	0	0	0	0	0	0	0	0	0	0	0
Nitrospiraceae	0	0	0	0	0	0	0	0	0	0	0	0	0	0	0	0	0	0	0	0	0	0	0	0	0	0	0	0	0	0	0	0
Nocardiaceae	0	1	0	0	0	0	0	0	0	0	0	0	0	0	0	31	0	0	0	0	0	0	0	0	0	0	0	0	0	0	0	0
Nocardioidaceae	0	0	0	0	0	0	0	0	0	0	0	0	0	0	6	6	0	0	5	0	0	0	0	0	1	0	0	0	0	0	0	0
ntu14	0	0	0	0	0	0	0	0	0	0	0	0	0	0	0	0	0	2	0	0	0	0	0	0	0	0	0	0	0	0	0	0
oc28	0	0	0	0	0	0	0	0	0	0	0	0	0	0	0	4	0	0	0	0	0	0	0	0	0	0	0	0	0	0	0	0
Odoribacteraceae	0	0	0	0	0	0	0	0	0	0	0	5	2	0	8	43	0	0	0	0	0	0	0	0	0	0	0	0	0	0	0	0
Oxalobacteraceae	0	0	0	0	0	0	0	1	0	0	0	0	1	0	2	2	0	0	0	0	0	0	0	0	0	0	0	0	0	0	0	0
Paenibacillaceae	0	0	0	0	0	0	0	0	5	0	0	0	0	0	0	0	0	0	0	0	0	0	0	0	0	0	0	0	0	0	0	0
Paraprevotellaceae	0	0	0	0	0	0	0	0	12	0	0	0	0	30	65	53	0	0	0	0	0	0	1	0	1	3	0	0	0	0	0	1
Pasteurellaceae	0	0	0	0	0	0	0	1	0	0	0	0	3	0	0	24	0	0	0	0	0	0	0	0	0	0	0	0	0	0	0	1
PAUC26f	0	0	0	0	0	0	0	0	0	0	0	0	0	0	0	0	0	3	0	0	0	0	0	0	0	0	0	0	0	0	0	0
Peptococcaceae	25	4	7	10	5	1	29	0	1	2	8	0	1	6	3	2	3	1	3	10	1	0	1	5	0	8	0	5	0	42	1	22
Peptostreptococcaceae	9	10	20	56	7	2	16	49	101	26	6	5	72	53	21	22	19	7	55	34	22	19	7	19	11	16	14	2	43	229	24	53
Phormidiaceae	0	0	0	0	0	0	0	0	0	0	0	16	0	0	0	0	0	0	0	0	0	0	0	0	0	0	0	0	0	0	0	3
Piscirickettsiaceae	2	1	0	0	1	0	2	0	2	0	0	2	0	0	0	0	0	126	0	1	1	0	0	2	0	0	1	0	1	0	0	0
Porphyromonadaceae	10656	9223	8276	13674	12366	6864	10523	8132	3167	6456	5173	2540	4555	3509	3909	5239	6686	6013	5238	8192	6700	7205	8133	4891	14278	13087	11252	11773	10801	7697	10941	7113
Prevotellaceae	1786	980	1979	968	363	988	843	2799	24	2	6	25	4	38	208	898	2575	1787	2968	2358	1538	2908	1746	2265	2676	746	648	1362	1747	789	1747	2357
Propionibacteriaceae	0	0	0	0	0	0	1	1	2	0	0	3	1	0	1	0	0	0	0	0	0	0	0	1	0	0	0	0	0	0	0	0
PRR-10	0	0	0	0	0	0	0	0	0	0	0	0	0	0	0	0	0	0	0	0	0	0	0	0	0	0	0	0	0	0	0	0
Pseudanabaenaceae	0	0	0	0	0	0	0	0	3	0	0	0	0	0	0	0	0	0	0	0	0	0	0	0	0	0	0	0	0	0	0	0
Pseudomonadaceae	0	0	0	0	0	0	0	3	6	0	0	1	7	42	7	463	0	0	0	3	0	0	57	3	0	1	1	0	1	0	20	0
Pseudonocardiaceae	0	0	0	0	0	0	0	0	0	0	0	0	0	0	0	0	0	0	0	0	0	0	0	0	0	0	0	0	0	0	0	0
RFP12	0	0	0	0	0	0	0	0	0	0	0	0	0	8	2	0	0	0	0	0	0	0	0	0	0	0	0	0	0	0	0	0
Rhizobiaceae	0	0	0	0	0	0	0	0	0	0	0	0	2	2	6	20	0	0	0	0	0	0	0	0	0	0	0	0	0	0	1	1
Rhodobacteraceae	0	1	0	0	0	1	2	0	4	0	3	20	0	0	1	42	0	66	0	0	0	1	0	3	1	1	0	0	0	0	0	0
Rhodocyclaceae	0	0	0	0	0	1	0	3	16	0	0	0	1	4	5	4	0	0	0	0	0	0	0	0	1	2	0	0	0	0	1	1
Rhodospirillaceae	1	0	0	0	0	1	0	0	5	0	1	16	0	0	0	6	1	16	1	0	1	0	0	0	0	0	0	0	1	0	0	2
Rhodothermaceae	0	0	0	0	0	0	1	0	0	0	0	0	0	0	0	0	0	6	0	0	0	0	0	0	0	0	0	0	0	0	0	0
Rickettsiaceae	0	0	0	0	0	0	0	0	0	0	0	0	0	0	0	3	0	0	0	0	0	0	0	1	0	0	0	0	0	0	0	0
Rikenellaceae	3214	4020	3021	4032	4637	4012	4157	2201	2	0	0	30	0	43	1	55	1425	2213	1032	1642	2462	1092	2254	1735	1324	3254	3352	2638	2253	4362	2253	1643
Ruminococcaceae	4234	1363	3572	334	390	1006	1939	72	1236	2228	3626	898	277	3321	2337	3316	1543	344	419	200	266	172	196	1073	463	102	492	226	238	5024	265	301
S24-7	2	8	37	4	11	13	11	0	75	1	1	258	7	1990	405	759	2	1	2	2	36	22	3	4	10	3	20	12	24	6	4	7
Sanguibacteraceae	0	0	0	0	0	0	0	2	0	0	0	0	0	0	0	212	0	0	0	0	0	0	0	2	0	0	0	0	1	0	0	0
Saprospiraceae	0	0	0	0	0	0	0	0	0	0	0	0	0	0	0	0	0	5	2	0	0	0	0	0	0	0	0	0	0	0	0	0
SB-1	0	0	0	0	0	0	0	0	0	0	0	0	0	0	0	0	0	4	0	0	0	0	0	0	0	0	0	0	1	0	0	0
SHA-31	0	1	0	0	0	0	1	0	0	0	2	1	0	0	0	0	1	59	0	0	0	0	0	1	0	0	0	0	1	0	0	0
Shewanellaceae	0	0	0	0	0	0	0	2	4	0	0	4	0	9	2	6	0	0	0	0	0	0	0	0	0	0	0	0	0	0	0	0
Sinobacteraceae	0	0	0	0	0	0	0	0	0	0	0	0	0	0	0	0	0	0	0	0	0	0	0	0	0	0	0	0	0	0	0	0
Sinobacteraceae	0	0	0	0	0	0	0	0	0	0	0	0	0	0	0	0	0	0	0	0	0	0	0	0	0	0	0	0	0	0	0	0
SJA-101	0	0	0	0	0	0	0	0	0	0	0	0	0	0	0	0	0	9	0	1	0	0	0	0	0	0	0	0	0	0	0	0
Sphingobacteriaceae	0	0	0	0	0	0	0	2	0	0	0	0	0	4	0	8	0	0	0	0	1	0	0	0	0	0	0	0	0	0	4	0
Sphingomonadaceae	0	0	1	0	0	0	0	2	11	0	0	35	0	5	8	17	6	2	0	1	2	0	0	0	0	0	1	0	1	0	0	0
Sporichthyaceae	0	0	0	0	0	0	0	0	0	0	0	0	0	1	0	0	0	0	0	0	0	0	0	0	0	0	0	0	0	0	0	0
Staphylococcaceae	2	24	4	3	1	4	11	1	33	3	0	24	1	26	6	4	12	3	3	1	10	4	6	1	12	1	5	2	0	4	0	0
Streptococcaceae	39	59	118	35	23	47	163	35	218	26	70	446	235	79	32	100	17	79	12	19	65	18	15	46	72	40	171	76	29	19	19	28
Streptomycetaceae	0	0	0	0	0	0	0	0	0	0	0	0	0	19	0	0	0	0	1	0	0	0	0	0	0	0	0	0	0	0	0	0
Succinivibrionaceae	0	0	0	0	0	0	0	0	0	0	0	0	0	0	0	5	0	0	0	0	0	0	0	0	0	0	0	0	0	0	0	0
Thermaceae	0	0	0	0	0	0	0	1	509	0	0	36	0	19	7	61	0	0	0	1	0	0	0	0	0	0	0	0	2	0	0	2
Thiotrichaceae	0	0	0	0	0	0	0	0	0	0	0	0	0	0	0	0	0	1	0	0	0	0	0	0	0	0	0	0	0	0	0	0
Tissierellaceae	0	0	0	0	0	0	0	0	5	0	0	11	0	5	0	10	0	0	0	0	0	0	0	0	0	0	0	0	0	0	0	0
Trueperaceae	2	0	0	0	1	1	2	0	0	0	0	0	0	0	0	0	0	71	1	2	1	0	0	0	0	0	0	0	1	0	0	0
Turicibacteraceae	7	3	14	14	28	9	30	88	239	28	31	7	232	37	0	34	41	6	118	71	59	43	35	16	1	9	53	20	33	344	66	18
Veillonellaceae	39	2	81	0	1	17	47	5	31	18	2	67	1	1183	2194	2122	1	0	5	60	6	0	5	19	1	0	10	1	4	6	0	8
Verrucomicrobiaceae	0	4	0	0	0	0	0	0	0	0	0	7	0	0	0	16	0	0	0	1	0	0	0	0	3	1	0	0	0	0	0	0
Vibrionaceae	0	0	0	0	0	0	0	0	0	0	0	28	0	0	0	1	0	0	0	0	0	0	0	0	0	0	0	0	0	0	0	2
Weeksellaceae	0	0	0	0	0	0	0	0	0	0	0	4	0	0	0	47	0	0	0	0	0	0	0	0	0	0	0	0	0	0	0	0
Xanthomonadaceae	0	0	0	0	1	0	0	0	11	0	0	0	2	4	13	25	0	0	0	3	0	0	2	0	0	0	1	0	0	0	0	1
Xenococcaceae	0	0	0	0	0	0	0	0	0	0	0	0	0	0	0	6	0	0	0	0	0	0	0	0	0	0	0	0	0	0	0	0

## Sheet: Genus
TaxonName	Ctrl-1	Ctrl-2	Ctrl-3	Ctrl-4	Ctrl-5	Ctrl-6	Ctrl-7	Ctrl-8	T2D-1	T2D-2	T2D-3	T2D-4	T2D-5	T2D-6	T2D-7	T2D-8	Ctrl+AB-1	Ctrl+AB-2	Ctrl+AB-3	Ctrl+AB-4	Ctrl+AB-5	Ctrl+AB-6	Ctrl+AB-7	Ctrl+AB-8	T2D+AB-1	T2D+AB-2	T2D+AB-3	T2D+AB-4	T2D+AB-5	T2D+AB-6	T2D+AB-7	T2D+AB-8
[Prevotella]	0	1	0	0	3	1	0	3	0	0	0	1	0	0	18	0	0	0	0	0	0	0	6	0	14	1	1	0	2	0	10	0
Acidaminococcus	0	0	0	0	0	0	0	0	0	0	0	15	0	0	0	18	0	0	0	0	0	0	0	0	0	0	0	0	0	0	0	0
Acinetobacter	0	0	0	0	0	0	0	0	6	0	0	21	1	12	6	65	0	0	0	0	0	0	0	2	0	0	1	0	0	1	2	0
Actinomyces	0	0	0	0	0	0	0	0	0	0	0	1	0	0	4	0	0	1	0	0	0	0	0	0	0	0	0	0	0	0	0	0
Adlercreutzia	20	63	125	114	53	96	251	46	1072	194	63	595	146	135	175	30	42	31	19	26	59	30	27	38	59	34	114	197	211	62	112	24
Aerococcus	0	2	0	0	0	0	1	0	17	1	0	3	0	0	15	0	0	0	1	0	0	1	5	0	2	0	0	0	0	0	0	0
Agrobacterium	0	0	0	0	0	0	0	0	0	0	0	0	2	2	1	20	0	0	0	0	0	0	0	0	0	0	0	0	0	1	1	0
Agromyces	0	0	0	0	0	0	0	0	0	0	0	0	0	0	0	32	0	0	0	0	0	0	0	0	0	0	0	0	0	0	0	0
Akkermansia	0	4	0	0	0	0	0	0	0	0	0	7	0	0	0	16	0	0	0	1	0	0	0	0	3	1	0	0	0	0	0	0
Allobaculum	0	0	6	3	2	0	20	3	1	11	5	0	29	7	0	1	2	3	18	3	2	4	3	13	1	2	3	67	35	4	7	0
Ammoniphilus	0	0	0	0	0	0	0	0	5	0	0	0	0	0	0	0	0	0	0	0	0	0	0	0	0	0	0	0	0	0	0	0
Anaerofustis	7	2	14	0	0	1	2	0	1	0	3	1	3	0	1	0	2	0	0	2	0	0	0	1	1	1	0	1	0	1	1	6
Anaeroplasma	0	0	0	0	0	0	0	0	0	0	0	0	0	2	0	0	0	0	0	0	0	0	0	0	0	0	0	0	0	0	0	0
Anaerostipes	33	3	45	4	13	0	20	0	23	18	11	0	13	0	24	3	1	8	2	0	7	0	3	3	0	0	2	1	2	3	1	0
Anaerotruncus	0	0	0	2	0	0	2	0	0	0	0	0	0	2	0	3	0	0	0	0	0	0	0	0	0	0	0	0	0	0	0	0
Anaerovibrio	0	0	0	0	0	0	0	0	3	17	0	0	0	0	0	0	0	0	0	0	0	0	0	0	0	0	0	0	0	0	0	0
Anoxybacillus	0	0	0	0	0	0	1	0	14	0	0	0	0	0	0	2	0	0	0	0	0	0	0	0	0	0	0	0	0	0	0	0
Aquicella	0	0	0	0	0	0	0	0	0	0	0	0	0	0	0	0	0	0	0	0	0	0	0	0	0	0	0	0	0	0	0	0
Arthrobacter	0	0	0	0	0	0	0	0	2	0	0	0	0	3	0	3	0	0	3	0	0	0	0	0	0	0	0	0	0	0	0	0
Azospirillum	0	0	0	0	0	0	0	0	5	0	0	0	0	0	0	6	0	0	0	0	0	0	0	0	0	0	0	0	0	0	0	0
Bacillus	1	1	0	1	0	0	5	0	0	0	2	0	0	5	5	0	0	79	4	2	0	0	0	0	0	2	0	0	3	0	0	0
Bacteroides	27	3	2	0	0	92	0	72	1	0	10	43	0	19	7	2	8	1	0	29	0	16	12	305	147	19	0	0	0	0	0	3
Bifidobacterium	2	1	3	13	1	0	568	114	3	58	35	4	35	283	2	426	90	22	8	7	23	5	66	26	0	0	68	104	307	186	3	0
Bilophila	0	0	0	0	0	0	0	0	0	0	0	1	0	0	0	14	1	0	1	0	0	0	2	1	0	0	0	0	0	0	0	0
Blautia	2444	111	504	10	7	9	173	6	213	118	156	138	84	73	146	91	14	27	167	60	11	33	45	73	131	28	10	27	17	53	39	1511
Brachyspira	0	0	0	0	0	0	0	0	0	0	0	0	0	12	0	0	0	0	0	0	0	0	0	0	0	0	0	0	0	0	0	0
Brevibacterium	0	0	0	0	0	0	0	0	0	0	0	0	0	0	0	1	0	0	0	0	0	0	0	0	0	0	1	0	0	0	0	0
Butyricimonas	2956	747	1051	2713	2751	2320	763	203	271	82	1980	293	1327	683	382	2171	10235	170	556	786	2740	7564	237	2986	88	4118	355	1160	487	397	730	5545
Candidatus	0	0	0	1	0	0	0	0	0	0	0	0	0	0	0	19	0	0	0	0	2	0	0	0	0	0	0	0	0	0	0	0
Carnobacterium	0	0	0	0	0	0	0	0	0	0	0	0	0	0	0	109	0	3	0	0	0	0	0	1	0	0	0	0	2	0	0	0
Cetobacterium	0	0	1	0	0	0	0	1	0	0	0	0	0	0	0	160	0	0	0	0	0	0	0	1	0	0	0	0	0	0	0	0
CF231	0	1	5	2	1	0	2	0	0	29	3	1	2	4	3	4	6	0	16	0	7	18	7	33	19	0	0	0	0	0	1	4
Christensenella	0	0	8	7	3	9	25	0	35	40	1	15	5	4	22	0	5	2	1	1	1	0	0	1	4	0	8	9	5	5	0	4
Chryseobacterium	0	0	0	0	0	0	1	0	0	0	0	0	0	0	0	7	2	0	1	0	0	23	0	604	0	0	0	0	0	0	1	1
Cloacibacterium	0	0	0	0	0	0	0	0	0	0	0	0	0	0	0	1	0	0	0	0	0	0	0	234	0	0	0	0	0	0	0	0
Clostridium	69	0	209	131	67	52	53	1	136	32	7	481	10	65	222	91	3	16	7	0	16	72	104	41	0	51	198	35	7	60	9	53
Collinsella	0	0	0	0	0	0	0	0	78	4	0	0	0	0	0	50	0	0	0	0	0	0	0	0	0	0	0	0	0	0	0	0
Coprobacillus	3	0	0	0	0	0	0	0	0	0	1	0	1	0	2	0	0	1	2	0	0	0	0	0	1	0	0	1	0	0	0	0
Coprococcus	23	92	19	135	138	29	866	17	246	47	35	1612	27	62	111	131	18	40	95	38	23	18	26	25	36	26	41	222	135	43	118	29
Corynebacterium	0	3	0	3	0	0	1	0	13	1	0	19	1	4	25	2	0	1	0	2	0	0	38	2	1	0	0	0	0	0	0	0
Dehalobacterium	2	5	7	6	5	0	7	2	29	25	16	37	4	16	1	32	12	8	4	1	9	1	4	4	5	8	8	1	3	5	0	1
Deinococcus	0	0	0	0	0	1	0	0	2	0	0	0	2	0	0	10	0	0	0	0	0	0	0	0	0	0	0	0	0	0	0	0
Delftia	0	1	2	0	0	0	0	4	2	0	0	0	14	75	2	6	0	0	0	0	0	0	27	1	0	0	1	0	0	39	3	4
Dermacoccus	0	0	0	0	0	0	0	0	0	0	0	4	0	0	0	0	0	0	0	0	0	0	0	0	0	0	0	0	0	0	0	0
Desulfocapsa	0	0	0	0	0	0	0	0	0	0	0	0	0	0	0	0	0	1	0	0	0	0	0	0	0	0	0	0	0	0	0	0
Desulfococcus	0	0	0	0	0	0	0	0	0	0	0	0	0	0	0	0	0	8	0	0	0	0	0	0	0	0	0	0	1	0	0	0
Desulfovibrio	3	3	18	36	11	35	27	3	16	61	22	0	2	176	36	38	42	19	0	0	2	0	2	6	3	0	16	5	4	0	23	0
Devosia	0	0	0	0	0	0	0	0	0	0	0	20	0	0	0	2	0	0	0	0	0	0	0	0	0	0	0	0	0	0	0	0
Dialister	0	0	0	0	0	0	0	0	0	0	0	5	0	0	0	137	0	0	0	0	0	0	0	1	0	0	0	0	0	0	0	0
Dorea	122	6	0	0	4	2	37	0	50	17	7	4	3	1	19	10	3	3	11	5	1	0	1	1	32	12	2	2	3	1	2	90
Elusimicrobium	0	0	14	0	0	0	0	0	0	0	0	0	0	24	118	0	0	0	0	0	0	0	0	0	0	0	0	0	0	0	0	0
Enhydrobacter	0	0	0	0	0	0	0	0	1	0	0	8	4	0	1	0	0	0	0	0	0	0	0	0	0	0	0	0	0	0	0	0
Enterococcus	0	1	29	1	9	1	2	2	20	7	6	33	34	2	11	9	6	6	1	1	8	0	8	2	4	3	20	5	4	31	0	2
Epulopiscium	0	0	0	0	0	0	0	0	0	0	0	0	0	0	0	0	0	0	0	0	0	0	0	0	0	0	0	0	0	0	0	6
Exiguobacterium	0	0	0	0	0	0	2	0	0	0	0	0	0	0	0	0	0	3	1	0	0	0	0	0	0	0	1	0	0	0	1	0
Facklamia	2	0	1	2	0	0	1	0	4	2	2	2	1	0	2	0	0	0	2	0	0	0	0	1	0	0	3	0	0	0	0	0
Finegoldia	0	0	0	0	0	0	0	0	0	0	0	0	0	0	0	6	0	0	0	0	0	0	0	0	0	0	0	0	0	0	0	0
Flavihumibacter	0	0	0	0	0	0	0	0	0	14	0	0	0	0	0	0	0	0	0	1	0	0	0	0	0	0	0	0	0	0	0	0
Flavisolibacter	19	6	30	27	26	43	26	6	67	32	21	21	48	18	17	42	63	141	96	143	8	293	324	173	61	54	229	55	117	109	95	8
Flavobacterium	0	0	1	0	0	0	0	0	0	0	1	0	0	0	0	0	1	0	0	0	0	1	4	0	1	0	1	0	1	0	1	0
Fusobacterium	0	0	0	0	0	0	0	0	0	2	0	0	0	0	0	68	0	0	0	0	0	0	0	1	0	0	0	0	0	0	0	0
Gracilibacter	0	0	0	0	0	0	0	0	0	0	0	0	0	0	0	0	0	0	0	0	0	0	0	0	0	0	0	0	0	0	0	0
Haemophilus	0	0	0	0	0	0	0	1	0	0	0	0	3	0	0	24	0	0	0	0	0	0	0	0	0	0	0	0	0	0	1	0
Halanaerobium	0	0	0	0	0	0	0	0	0	0	0	1	0	0	0	0	0	16	0	0	0	0	0	0	0	1	0	0	0	0	0	0
Halomonas	2	1	3	1	0	1	0	1	40	1	1	18	3	20	11	37	0	18	0	1	0	0	0	1	0	2	0	0	1	1	3	0
Helicobacter	0	0	0	0	0	0	0	1	0	0	0	6	3	0	0	1	0	0	0	0	0	0	0	0	0	0	0	0	0	0	1	0
Holdemania	0	0	0	0	0	0	0	0	7	0	0	0	0	0	2	0	0	0	1	0	0	0	0	0	0	0	0	0	0	0	0	0
Hydrogenophilus	0	0	0	0	0	0	0	0	1	0	0	0	0	1	3	4	0	0	0	0	0	0	0	0	0	2	0	0	0	1	1	0
Inquilinus	0	0	0	0	0	0	0	0	0	0	0	0	0	0	0	0	0	2	0	0	0	0	0	0	0	0	0	0	0	0	0	0
Jannaschia	0	0	0	0	0	0	0	0	0	0	0	0	0	0	0	0	0	1	0	0	0	0	0	0	0	0	0	0	0	0	0	0
Jeotgalicoccus	0	0	0	0	0	0	0	0	3	0	0	1	0	2	3	0	1	0	0	0	0	0	2	0	1	0	2	0	0	0	0	0
Kaistobacter	0	0	0	0	0	0	0	0	0	0	0	1	0	0	0	1	0	1	0	0	0	0	0	0	0	0	1	0	1	0	0	0
Klebsiella	0	0	0	0	0	0	0	0	0	0	0	1	2	6	0	37	0	0	2	1491	0	0	9	0	0	0	0	17	24	1	1	0
KSA1	0	0	0	0	0	0	0	0	0	0	0	0	0	0	0	0	0	0	0	11	0	0	0	0	0	0	0	0	0	0	0	0
Lachnobacterium	0	0	0	0	0	0	0	0	0	0	0	0	0	27	65	21	0	0	0	0	0	0	1	0	1	3	0	0	0	0	1	0
Lachnospira	0	1	1	0	0	2	0	1	2	0	0	27	0	89	24	758	0	0	0	2	0	0	0	8	0	0	2	0	0	0	1	2
Lactobacillus	0	0	0	0	0	0	0	0	0	0	0	2	0	0	8	30	0	0	0	0	0	0	0	0	0	0	0	0	0	0	0	0
Lactococcus	0	0	0	0	0	0	0	0	12	0	0	0	0	0	0	0	0	0	0	0	0	0	0	0	0	0	0	0	0	0	0	0
Lawsonia	0	0	3	0	0	3	0	6	0	0	0	0	0	6	14	38	0	3	0	0	0	0	0	1	0	0	0	0	8	0	0	0
Leptolyngbya	0	0	0	0	0	0	0	0	3	0	0	0	0	0	0	0	0	0	0	0	0	0	0	0	0	0	0	0	0	0	0	0
Limnobacter	0	0	0	0	0	0	0	0	14	0	1	0	1	9	1	5	0	0	0	0	0	0	0	0	0	0	0	0	0	0	1	0
Marinobacter	0	0	0	0	0	0	0	0	0	0	1	0	0	0	0	0	0	5	0	0	0	0	0	0	0	0	0	0	0	0	0	0
Megamonas	0	0	0	0	0	0	0	0	0	0	0	4	0	0	0	3	0	0	0	0	0	0	0	0	0	0	0	0	0	0	0	0
Megasphaera	0	0	0	0	0	0	0	0	0	0	0	0	0	0	0	44	0	0	0	0	0	0	0	0	0	0	0	0	0	0	0	0
Methylobacterium	0	0	0	0	0	0	0	0	1	0	0	5	1	0	0	15	0	0	0	0	0	0	0	0	0	0	0	0	0	0	0	0
Methylophaga	0	0	0	0	0	0	0	0	0	0	0	0	0	0	0	0	0	2	0	0	0	0	0	0	0	0	0	0	0	0	0	0
Methylotenera	0	0	0	0	0	0	0	0	6	0	0	0	0	0	0	1	0	0	0	0	0	0	0	0	0	0	0	0	0	0	0	0
Methyloversatilis	0	0	0	0	0	0	0	0	8	0	0	0	0	1	0	0	0	0	0	0	0	0	0	0	0	0	0	0	0	0	0	0
Morganella	0	0	0	0	0	0	0	0	0	0	0	0	0	0	0	9	0	0	1	0	0	0	0	0	0	0	0	0	0	0	0	0
Mucispirillum	0	0	0	0	0	0	0	0	0	0	0	0	0	0	0	1	0	0	0	0	0	0	0	0	0	0	0	0	5	0	0	0
Nitrospira	0	0	0	0	0	0	0	0	0	0	0	0	0	0	0	0	0	2	1	0	0	0	0	0	0	0	0	0	0	0	0	0
Novosphingobium	0	0	0	0	0	0	0	0	1	0	0	0	0	0	1	0	0	1	0	0	0	0	0	0	0	0	0	0	0	0	0	0
NP25	0	0	0	0	0	0	0	0	0	0	0	3	0	0	0	0	0	0	0	0	0	0	0	0	0	0	0	0	0	0	0	0
Ochrobactrum	0	0	0	0	0	1	0	0	2	0	0	0	0	0	0	0	0	0	0	0	0	0	0	0	0	0	0	1	0	0	0	0
Odoribacter	0	0	0	0	0	0	0	0	0	0	0	0	0	0	0	0	0	0	0	0	0	5	0	1	0	0	0	0	0	0	0	0
Oscillospira	0	0	0	0	0	0	0	0	0	0	0	0	0	3	0	0	0	0	0	0	0	0	0	0	0	0	0	0	0	0	0	0
p-75-a5	0	0	0	0	0	0	0	0	0	0	0	0	0	0	0	6	0	0	0	0	0	0	0	0	0	0	1	0	0	0	0	0
Parabacteroides	0	0	10	1	4	0	1	10	1	0	5	60	6	0	5	10	0	0	1	1	0	1050	2194	928	39	0	79	0	0	13	1	0
Paracoccus	0	0	0	0	0	0	0	0	0	0	0	0	0	0	1	23	0	0	0	0	0	0	0	0	1	0	0	0	0	0	0	0
Paraprevotella	0	8	0	5	0	1	22	6	3	1	3	10	1	0	1	4	1	1	8	0	0	0	3	2	25	4	7	9	5	1	29	0
Parvimonas	1	0	0	0	0	0	1	0	0	0	1	1	0	0	0	0	0	29	1	1	0	0	0	1	0	1	0	0	0	0	0	0
Peptoniphilus	0	0	0	0	0	0	0	0	0	0	0	3	2	0	0	13	0	0	0	0	0	0	0	0	0	0	0	0	0	0	0	0
Phascolarctobacterium	0	0	0	0	0	0	0	0	0	0	0	5	0	4	3	82	0	0	0	0	0	0	0	2	0	0	0	0	1	0	0	0
Phenylobacterium	0	0	0	0	0	0	0	0	0	0	0	0	0	1	9	0	0	0	0	0	0	0	0	0	0	0	0	0	0	0	0	0
Phormidium	0	0	0	0	0	0	0	0	0	0	0	7	0	0	0	0	0	0	0	0	0	0	0	0	0	0	0	0	0	0	2	0
Photobacterium	0	0	0	0	0	0	0	0	0	0	0	28	0	0	0	1	0	0	0	0	0	0	0	0	0	0	0	0	0	0	2	0
Plesiomonas	0	0	4	3	0	2	0	20	0	0	0	0	3	72	90	159	0	3	1	1	0	0	0	7	2	0	0	0	1	0	0	0
Prevotella	30	22	7	13	18	4	5	43	13	3	18	232	13	8	1	31	2	2	2	233	1	51	1	730	15	50	0	60	43	265	22	20
Propionibacterium	0	0	0	0	0	0	1	1	2	0	0	3	1	0	1	0	0	0	0	0	0	0	0	1	0	0	0	0	0	0	0	0
Proteus	35	1254	25	1240	4303	2762	324	823	3580	0	887	261	451	2258	4738	806	1510	2711	1750	2266	1819	608	2415	2590	770	1007	4360	3290	3212	1024	2661	688
Providencia	0	0	0	0	0	0	0	0	0	0	0	0	0	0	0	11	0	0	0	0	0	0	0	0	0	0	0	0	0	0	0	1
Pseudomonas	0	0	0	0	0	0	0	3	6	0	0	0	6	42	7	450	0	0	0	3	0	0	56	3	0	1	1	0	1	20	0	1
Pseudonocardia	0	0	0	0	0	0	0	0	0	0	0	0	0	0	0	0	0	0	0	0	0	0	0	0	0	0	0	0	0	0	0	0
Pyramidobacter	0	0	0	0	0	0	0	0	0	0	0	0	0	0	0	21	0	0	0	0	0	0	0	0	0	0	0	0	0	0	0	0
rc4-4	0	0	0	0	0	0	0	0	0	0	0	0	0	3	0	32	0	0	0	0	0	0	0	0	0	0	0	0	0	0	0	0
Rhizobium	0	0	0	0	0	0	0	0	0	0	0	0	0	0	5	0	0	0	0	0	0	0	0	0	0	0	0	0	0	0	0	0
Rhodanobacter	0	0	0	0	0	0	0	0	0	0	0	0	0	0	0	0	0	0	0	0	0	0	0	0	0	0	0	0	0	0	0	0
Rhodobacter	0	0	0	0	0	0	0	0	0	0	1	0	0	0	0	19	0	0	0	0	0	0	0	2	0	0	0	0	0	0	0	0
Rhodococcus	0	1	0	0	0	0	0	0	0	0	0	0	0	0	0	31	0	0	0	0	0	0	0	0	0	0	0	0	0	0	0	0
Rhodovibrio	1	0	0	0	0	0	0	0	0	0	0	0	0	0	0	0	0	9	0	0	1	0	0	0	0	0	0	0	1	0	0	0
Rikenella	98	25	72	77	126	135	49	666	208	62	368	26	45	75	75	200	491	320	513	261	27	735	3787	287	3843	1078	1638	120	129	426	844	16
Robiginitalea	11	1	3	2	0	0	0	1	11	3	3	1	10	4	4	1	30	3	0	23	1	24	3	4	2	24	4	3	1	4	11	1
Roseburia	1	0	9	1	0	1	0	1	24	2	6	25	4	38	208	1898	1	1	4	0	1	0	3	11	0	0	3	1	3	1	1	4
Rothia	16	7	23	9	5	16	62	0	54	18	32	45	22	3	10	0	9	42	1	10	9	0	1	20	38	17	30	19	0	5	2	16
Rubellimicrobium	0	0	0	0	0	0	1	0	4	0	0	20	0	0	0	0	0	5	0	0	0	0	0	0	0	0	0	0	0	0	0	0
Ruminococcus	0	0	0	0	0	0	0	0	0	0	0	0	0	0	0	0	0	0	0	0	0	0	0	0	0	0	0	0	0	0	0	0
Sanguibacter	0	0	0	0	0	0	0	2	0	0	0	0	0	0	0	212	0	0	0	0	0	0	0	2	0	0	0	0	1	0	0	0
Shewanella	0	0	0	0	0	0	0	2	4	0	0	4	0	9	2	6	0	0	0	0	0	0	0	0	0	0	0	0	0	0	0	0
Sphingobacterium	72	39	166	74	28	19	26	71	17	50	9	18	63	14	12	42	212	26	54	446	228	61	25	67	20	59	118	35	23	47	162	31
Sphingobium	0	0	0	0	0	0	0	2	0	0	0	15	0	0	0	2	0	0	0	1	0	0	0	0	0	0	0	0	0	0	0	0
Sphingomonas	0	0	1	0	0	0	0	0	10	0	0	19	0	5	7	14	6	0	0	0	2	0	0	0	0	0	0	0	0	0	0	1
Staphylococcus	1	0	0	0	0	0	0	0	0	0	0	1	0	0	0	0	1	30	0	0	0	0	0	0	0	3	0	0	1	0	0	0
Stenotrophomonas	0	0	0	0	1	0	0	0	6	0	0	0	0	4	7	7	0	0	0	0	0	0	2	0	0	0	0	0	0	0	1	1
Streptococcus	0	0	0	0	0	0	0	2	0	0	0	0	0	4	0	8	0	0	0	0	1	0	0	0	0	0	0	0	0	4	0	0
Streptomyces	0	0	0	0	0	0	0	0	0	0	0	0	0	19	0	0	0	0	1	0	0	0	0	0	0	0	0	0	0	0	0	0
Succinivibrio	0	0	0	0	0	0	0	0	0	0	0	0	0	0	0	5	0	0	0	0	0	0	0	0	0	0	0	0	0	0	0	0
Sutterella	0	0	0	0	0	0	0	0	0	0	0	2	0	0	5	146	0	0	1	0	0	0	0	2	0	0	0	0	0	0	0	0
Thermus	0	0	0	0	0	0	0	1	509	0	0	36	0	19	7	61	0	0	0	1	0	0	0	0	0	0	0	0	2	0	2	1
Turicibacter	7	3	14	14	28	9	30	88	239	28	31	7	232	37	0	34	41	6	118	71	59	43	35	16	1	9	53	20	33	66	18	0
Vagococcus	0	0	0	0	0	2	0	0	3	1	0	0	0	0	0	0	0	1	0	3	0	0	0	0	2	0	0	0	0	0	0	0
Variovorax	0	0	0	0	0	0	0	0	0	0	0	35	0	0	0	0	0	0	0	0	0	0	0	0	0	0	0	0	0	0	2	0
Veillonella	0	0	2	0	1	4	45	4	5	0	0	46	1	110	0	201	0	0	0	0	0	0	0	0	0	0	0	0	0	0	6	0
Wolbachia	0	0	0	0	0	0	0	0	0	0	0	0	0	0	0	3	0	0	0	0	0	0	0	1	0	0	0	0	0	0	0	0
