# Supplementary material for: Gut microbiota dysbiosis as an inflammaging condition that regulates obesity-related retinopathy and nephropathy
Source: Front Microbiol. 2022 Nov 2;13:1040846. doi: 10.3389/fmicb.2022.1040846 (PMC9666733; doi:10.3389/fmicb.2022.1040846)
Supplement: Supplementary file 4 [file Table_2.XLSX]

## Sheet: Sheet1
SampleID	Seqs/Sample	PD_whole_tree Ave.	PD_whole_tree Err.	chao1 Ave.	chao1 Err.	goods_coverage Ave.	goods_coverage Err.	observed_species Ave.	observed_species Err.	shannon Ave.	shannon Err.	simpson Ave.	simpson Err.
Ctrl-1	10	0.952	nan	4.3	nan	0.83	nan	3.2	nan	1.114	nan	0.416	nan
Ctrl-1	4010	9.955	nan	178.282	nan	0.987	nan	110	nan	2.064	nan	0.507	nan
Ctrl-1	8010	12.916	nan	252.224	nan	0.992	nan	151.9	nan	2.078	nan	0.505	nan
Ctrl-1	12010	14.454	nan	309.556	nan	0.994	nan	180.5	nan	2.097	nan	0.507	nan
Ctrl-1	16010	15.897	nan	328.029	nan	0.995	nan	204.1	nan	2.092	nan	0.507	nan
Ctrl-1	20010	17.904	nan	346.774	nan	0.995	nan	227.4	nan	2.099	nan	0.507	nan
Ctrl-1	24010	18.381	nan	361.858	nan	0.996	nan	241.6	nan	2.104	nan	0.507	nan
Ctrl-1	28010	19.466	nan	365.461	nan	0.996	nan	256.2	nan	2.098	nan	0.507	nan
Ctrl-1	32010	20.172	nan	382.806	nan	0.997	nan	271.1	nan	2.105	nan	0.508	nan
Ctrl-1	36010	20.752	nan	381.904	nan	0.997	nan	281	nan	2.105	nan	0.507	nan
Ctrl-1	40010	nan	nan	nan	nan	nan	nan	nan	nan	nan	nan	nan	nan
Ctrl-1	44010	nan	nan	nan	nan	nan	nan	nan	nan	nan	nan	nan	nan
Ctrl-1	48010	nan	nan	nan	nan	nan	nan	nan	nan	nan	nan	nan	nan
Ctrl-2	10	1.071	nan	4.95	nan	0.8	nan	3.6	nan	1.328	nan	0.494	nan
Ctrl-2	4010	10.39	nan	201.319	nan	0.987	nan	123.3	nan	2.265	nan	0.531	nan
Ctrl-2	8010	12.342	nan	237.422	nan	0.992	nan	156.6	nan	2.261	nan	0.532	nan
Ctrl-2	12010	14.104	nan	264.373	nan	0.994	nan	185.5	nan	2.271	nan	0.533	nan
Ctrl-2	16010	15.22	nan	286.284	nan	0.996	nan	203.7	nan	2.284	nan	0.534	nan
Ctrl-2	20010	16.592	nan	304.299	nan	0.996	nan	220	nan	2.28	nan	0.534	nan
Ctrl-2	24010	17.292	nan	322.859	nan	0.997	nan	236.9	nan	2.294	nan	0.535	nan
Ctrl-2	28010	18.148	nan	343.438	nan	0.997	nan	246.5	nan	2.283	nan	0.533	nan
Ctrl-2	32010	18.8	nan	347.758	nan	0.997	nan	258.4	nan	2.283	nan	0.532	nan
Ctrl-2	36010	19.356	nan	364.545	nan	0.998	nan	265	nan	2.294	nan	0.534	nan
Ctrl-2	40010	20.059	nan	376.409	nan	0.998	nan	274.9	nan	2.29	nan	0.533	nan
Ctrl-2	44010	20.528	nan	396.371	nan	0.998	nan	281.4	nan	2.293	nan	0.534	nan
Ctrl-2	48010	21.042	nan	401.256	nan	0.998	nan	291	nan	2.294	nan	0.534	nan
Ctrl-3	10	1.171	nan	9.1	nan	0.68	nan	4.2	nan	1.412	nan	0.478	nan
Ctrl-3	4010	14.327	nan	266.435	nan	0.982	nan	174.4	nan	2.929	nan	0.585	nan
Ctrl-3	8010	17.233	nan	325.36	nan	0.989	nan	230.1	nan	2.958	nan	0.584	nan
Ctrl-3	12010	18.911	nan	357.219	nan	0.993	nan	261.1	nan	2.969	nan	0.583	nan
Ctrl-3	16010	20.577	nan	401.411	nan	0.994	nan	290.8	nan	2.97	nan	0.583	nan
Ctrl-3	20010	21.503	nan	389.222	nan	0.996	nan	310	nan	2.975	nan	0.583	nan
Ctrl-3	24010	22.32	nan	407.595	nan	0.996	nan	327.2	nan	2.982	nan	0.584	nan
Ctrl-3	28010	22.797	nan	414.077	nan	0.997	nan	341	nan	2.981	nan	0.583	nan
Ctrl-3	32010	23.468	nan	414.521	nan	0.997	nan	350.6	nan	2.983	nan	0.583	nan
Ctrl-3	36010	nan	nan	nan	nan	nan	nan	nan	nan	nan	nan	nan	nan
Ctrl-3	40010	nan	nan	nan	nan	nan	nan	nan	nan	nan	nan	nan	nan
Ctrl-3	44010	nan	nan	nan	nan	nan	nan	nan	nan	nan	nan	nan	nan
Ctrl-3	48010	nan	nan	nan	nan	nan	nan	nan	nan	nan	nan	nan	nan
Ctrl-4	10	1.138	nan	8.3	nan	0.68	nan	4.6	nan	1.67	nan	0.576	nan
Ctrl-4	4010	12.375	nan	257.858	nan	0.982	nan	174.2	nan	2.454	nan	0.478	nan
Ctrl-4	8010	15.07	nan	313.552	nan	0.99	nan	224.7	nan	2.502	nan	0.484	nan
Ctrl-4	12010	16.772	nan	370.503	nan	0.992	nan	262.3	nan	2.51	nan	0.482	nan
Ctrl-4	16010	17.645	nan	381.435	nan	0.994	nan	285.2	nan	2.525	nan	0.484	nan
Ctrl-4	20010	19.165	nan	422.376	nan	0.995	nan	312	nan	2.532	nan	0.484	nan
Ctrl-4	24010	19.932	nan	446.402	nan	0.996	nan	329.5	nan	2.536	nan	0.485	nan
Ctrl-4	28010	20.646	nan	457.621	nan	0.996	nan	346	nan	2.535	nan	0.484	nan
Ctrl-4	32010	21.245	nan	479.967	nan	0.997	nan	356.5	nan	2.534	nan	0.484	nan
Ctrl-4	36010	21.693	nan	467.641	nan	0.997	nan	367	nan	2.533	nan	0.483	nan
Ctrl-4	40010	22.072	nan	485.209	nan	0.998	nan	374.6	nan	2.535	nan	0.483	nan
Ctrl-4	44010	22.617	nan	501.272	nan	0.998	nan	386.4	nan	2.538	nan	0.484	nan
Ctrl-4	48010	nan	nan	nan	nan	nan	nan	nan	nan	nan	nan	nan	nan
Ctrl-5	10	0.904	nan	7.2	nan	0.75	nan	4.3	nan	1.713	nan	0.626	nan
Ctrl-5	4010	11.419	nan	241.637	nan	0.983	nan	164.3	nan	2.811	nan	0.616	nan
Ctrl-5	8010	13.946	nan	317.449	nan	0.99	nan	212.9	nan	2.834	nan	0.614	nan
Ctrl-5	12010	15.484	nan	341.153	nan	0.993	nan	248.4	nan	2.848	nan	0.616	nan
Ctrl-5	16010	16.647	nan	371.403	nan	0.995	nan	268.6	nan	2.846	nan	0.615	nan
Ctrl-5	20010	17.504	nan	394.053	nan	0.995	nan	288.4	nan	2.849	nan	0.614	nan
Ctrl-5	24010	18.58	nan	422.291	nan	0.996	nan	309.2	nan	2.847	nan	0.614	nan
Ctrl-5	28010	19.249	nan	437.146	nan	0.997	nan	322.2	nan	2.847	nan	0.613	nan
Ctrl-5	32010	19.995	nan	471.312	nan	0.997	nan	336.7	nan	2.854	nan	0.615	nan
Ctrl-5	36010	20.392	nan	475.342	nan	0.997	nan	345.7	nan	2.853	nan	0.614	nan
Ctrl-5	40010	nan	nan	nan	nan	nan	nan	nan	nan	nan	nan	nan	nan
Ctrl-5	44010	nan	nan	nan	nan	nan	nan	nan	nan	nan	nan	nan	nan
Ctrl-5	48010	nan	nan	nan	nan	nan	nan	nan	nan	nan	nan	nan	nan
Ctrl-6	10	1.026	nan	9.1	nan	0.67	nan	5	nan	1.907	nan	0.656	nan
Ctrl-6	4010	12.675	nan	264.656	nan	0.982	nan	178.1	nan	3.607	nan	0.75	nan
Ctrl-6	8010	15.857	nan	331.808	nan	0.989	nan	232.1	nan	3.662	nan	0.754	nan
Ctrl-6	12010	17.578	nan	381.326	nan	0.992	nan	266.9	nan	3.657	nan	0.753	nan
Ctrl-6	16010	18.683	nan	400.659	nan	0.994	nan	292.4	nan	3.679	nan	0.755	nan
Ctrl-6	20010	19.979	nan	423.397	nan	0.995	nan	314.1	nan	3.677	nan	0.754	nan
Ctrl-6	24010	21.441	nan	454.51	nan	0.996	nan	334.8	nan	3.674	nan	0.753	nan
Ctrl-6	28010	22.082	nan	470.985	nan	0.996	nan	348.1	nan	3.673	nan	0.753	nan
Ctrl-6	32010	22.927	nan	483.72	nan	0.997	nan	364.5	nan	3.682	nan	0.754	nan
Ctrl-6	36010	23.28	nan	507.824	nan	0.997	nan	372.7	nan	3.679	nan	0.753	nan
Ctrl-6	40010	24.115	nan	511.995	nan	0.997	nan	384.4	nan	3.681	nan	0.754	nan
Ctrl-6	44010	24.728	nan	534.268	nan	0.998	nan	395.4	nan	3.683	nan	0.754	nan
Ctrl-6	48010	nan	nan	nan	nan	nan	nan	nan	nan	nan	nan	nan	nan
Ctrl-7	10	1.107	nan	7.85	nan	0.71	nan	4	nan	1.355	nan	0.468	nan
Ctrl-7	4010	14.757	nan	269.055	nan	0.982	nan	185.8	nan	2.968	nan	0.58	nan
Ctrl-7	8010	18.252	nan	349.914	nan	0.989	nan	243.6	nan	3.009	nan	0.584	nan
Ctrl-7	12010	20.506	nan	393.105	nan	0.992	nan	281.4	nan	3.015	nan	0.582	nan
Ctrl-7	16010	21.911	nan	404.638	nan	0.994	nan	305.7	nan	3.023	nan	0.582	nan
Ctrl-7	20010	23.413	nan	445.201	nan	0.995	nan	331.2	nan	3.033	nan	0.584	nan
Ctrl-7	24010	24.214	nan	438.099	nan	0.996	nan	341.5	nan	3.029	nan	0.583	nan
Ctrl-7	28010	25.39	nan	468.927	nan	0.997	nan	359.6	nan	3.033	nan	0.583	nan
Ctrl-7	32010	26.124	nan	491.333	nan	0.997	nan	373.2	nan	3.031	nan	0.583	nan
Ctrl-7	36010	26.898	nan	512.79	nan	0.997	nan	385.4	nan	3.033	nan	0.583	nan
Ctrl-7	40010	nan	nan	nan	nan	nan	nan	nan	nan	nan	nan	nan	nan
Ctrl-7	44010	nan	nan	nan	nan	nan	nan	nan	nan	nan	nan	nan	nan
Ctrl-7	48010	nan	nan	nan	nan	nan	nan	nan	nan	nan	nan	nan	nan
Ctrl-8	10	1.045	nan	4.75	nan	0.81	nan	3.8	nan	1.465	nan	0.536	nan
Ctrl-8	4010	7.89	nan	146.728	nan	0.991	nan	85.4	nan	1.958	nan	0.484	nan
Ctrl-8	8010	10.097	nan	176.093	nan	0.994	nan	113.1	nan	1.944	nan	0.476	nan
Ctrl-8	12010	11.262	nan	200.499	nan	0.996	nan	135.2	nan	1.974	nan	0.481	nan
Ctrl-8	16010	12.666	nan	219.607	nan	0.997	nan	150	nan	1.976	nan	0.482	nan
Ctrl-8	20010	13.302	nan	219.703	nan	0.997	nan	162.1	nan	1.974	nan	0.48	nan
Ctrl-8	24010	13.92	nan	222.906	nan	0.998	nan	170.3	nan	1.978	nan	0.48	nan
Ctrl-8	28010	14.588	nan	251.966	nan	0.998	nan	182.1	nan	1.976	nan	0.48	nan
Ctrl-8	32010	14.864	nan	233.285	nan	0.998	nan	187.2	nan	1.977	nan	0.48	nan
Ctrl-8	36010	15.603	nan	248.941	nan	0.998	nan	197.7	nan	1.98	nan	0.48	nan
Ctrl-8	40010	15.966	nan	248.069	nan	0.999	nan	202.8	nan	1.98	nan	0.48	nan
Ctrl-8	44010	nan	nan	nan	nan	nan	nan	nan	nan	nan	nan	nan	nan
Ctrl-8	48010	nan	nan	nan	nan	nan	nan	nan	nan	nan	nan	nan	nan
T2D-1	10	1.892	nan	13	nan	0.51	nan	6.9	nan	2.601	nan	0.808	nan
T2D-1	4010	17.679	nan	285.892	nan	0.982	nan	208.9	nan	4.37	nan	0.857	nan
T2D-1	8010	20.773	nan	343.957	nan	0.99	nan	264.8	nan	4.386	nan	0.858	nan
T2D-1	12010	22.129	nan	350.087	nan	0.994	nan	291.6	nan	4.387	nan	0.857	nan
T2D-1	16010	23.407	nan	366.082	nan	0.996	nan	313.6	nan	4.401	nan	0.857	nan
T2D-1	20010	24.206	nan	379.325	nan	0.997	nan	328.4	nan	4.402	nan	0.857	nan
T2D-1	24010	24.874	nan	387.651	nan	0.997	nan	339.2	nan	4.409	nan	0.858	nan
T2D-1	28010	25.448	nan	391.592	nan	0.998	nan	349.7	nan	4.402	nan	0.857	nan
T2D-1	32010	25.934	nan	400.829	nan	0.998	nan	357.7	nan	4.406	nan	0.857	nan
T2D-1	36010	26.17	nan	404.029	nan	0.998	nan	363	nan	4.41	nan	0.857	nan
T2D-1	40010	26.407	nan	412.08	nan	0.999	nan	368.3	nan	4.407	nan	0.857	nan
T2D-1	44010	nan	nan	nan	nan	nan	nan	nan	nan	nan	nan	nan	nan
T2D-1	48010	nan	nan	nan	nan	nan	nan	nan	nan	nan	nan	nan	nan
T2D-2	10	1.058	nan	4.35	nan	0.82	nan	3	nan	0.954	nan	0.348	nan
T2D-2	4010	12.13	nan	226.886	nan	0.984	nan	147	nan	1.689	nan	0.332	nan
T2D-2	8010	14.728	nan	270.604	nan	0.991	nan	195.7	nan	1.717	nan	0.331	nan
T2D-2	12010	15.935	nan	295.917	nan	0.994	nan	221.4	nan	1.725	nan	0.331	nan
T2D-2	16010	17.396	nan	331.108	nan	0.995	nan	248.6	nan	1.748	nan	0.335	nan
T2D-2	20010	18.369	nan	347.083	nan	0.996	nan	267.8	nan	1.737	nan	0.333	nan
T2D-2	24010	18.858	nan	360.386	nan	0.997	nan	278.2	nan	1.739	nan	0.333	nan
T2D-2	28010	19.552	nan	368.745	nan	0.997	nan	294	nan	1.745	nan	0.332	nan
T2D-2	32010	20.036	nan	364.832	nan	0.998	nan	301.1	nan	1.747	nan	0.333	nan
T2D-2	36010	20.413	nan	380.258	nan	0.998	nan	309.1	nan	1.749	nan	0.333	nan
T2D-2	40010	20.899	nan	382.794	nan	0.998	nan	319.2	nan	1.749	nan	0.333	nan
T2D-2	44010	21.174	nan	386.732	nan	0.998	nan	325.4	nan	1.751	nan	0.333	nan
T2D-2	48010	nan	nan	nan	nan	nan	nan	nan	nan	nan	nan	nan	nan
T2D-3	10	1.146	nan	5.8	nan	0.77	nan	3.8	nan	1.379	nan	0.5	nan
T2D-3	4010	12.966	nan	231.56	nan	0.984	nan	148	nan	2.023	nan	0.434	nan
T2D-3	8010	16.377	nan	309.815	nan	0.99	nan	198	nan	2.055	nan	0.438	nan
T2D-3	12010	18.238	nan	331.061	nan	0.993	nan	226.8	nan	2.056	nan	0.437	nan
T2D-3	16010	20.342	nan	368.77	nan	0.994	nan	259.2	nan	2.079	nan	0.44	nan
T2D-3	20010	21.547	nan	407.403	nan	0.995	nan	280.7	nan	2.077	nan	0.439	nan
T2D-3	24010	22.911	nan	410.673	nan	0.996	nan	293.4	nan	2.075	nan	0.438	nan
T2D-3	28010	24.138	nan	450.855	nan	0.996	nan	315.7	nan	2.073	nan	0.437	nan
T2D-3	32010	24.589	nan	448.345	nan	0.997	nan	324.4	nan	2.071	nan	0.437	nan
T2D-3	36010	25.978	nan	473.954	nan	0.997	nan	337.2	nan	2.072	nan	0.436	nan
T2D-3	40010	26.324	nan	478.079	nan	0.997	nan	348.8	nan	2.081	nan	0.438	nan
T2D-3	44010	27.159	nan	482.126	nan	0.997	nan	358.4	nan	2.077	nan	0.437	nan
T2D-3	48010	27.94	nan	493.948	nan	0.998	nan	370.5	nan	2.08	nan	0.438	nan
T2D-4	10	1.516	nan	13.35	nan	0.58	nan	5.3	nan	1.88	nan	0.618	nan
T2D-4	4010	18.699	nan	265.324	nan	0.984	nan	206.6	nan	3.747	nan	0.698	nan
T2D-4	8010	21.81	nan	309.274	nan	0.992	nan	252.3	nan	3.767	nan	0.696	nan
T2D-4	12010	23.339	nan	336.827	nan	0.995	nan	278.3	nan	3.778	nan	0.696	nan
T2D-4	16010	24.171	nan	344.4	nan	0.996	nan	292.4	nan	3.785	nan	0.696	nan
T2D-4	20010	25.382	nan	357.766	nan	0.997	nan	306.5	nan	3.793	nan	0.697	nan
T2D-4	24010	26.009	nan	367.04	nan	0.998	nan	315.4	nan	3.793	nan	0.697	nan
T2D-4	28010	26.554	nan	373.995	nan	0.998	nan	324.6	nan	3.798	nan	0.698	nan
T2D-4	32010	27.38	nan	381.575	nan	0.998	nan	332.6	nan	3.798	nan	0.697	nan
T2D-4	36010	27.742	nan	385.625	nan	0.999	nan	338.1	nan	3.803	nan	0.698	nan
T2D-4	40010	28.246	nan	385.762	nan	0.999	nan	344	nan	3.8	nan	0.697	nan
T2D-4	44010	nan	nan	nan	nan	nan	nan	nan	nan	nan	nan	nan	nan
T2D-4	48010	nan	nan	nan	nan	nan	nan	nan	nan	nan	nan	nan	nan
T2D-5	28010	17.808	nan	262.2	nan	0.998	nan	217.2	nan	1.954	nan	0.404	nan
T2D-5	32010	18.338	nan	272.636	nan	0.998	nan	225.7	nan	1.959	nan	0.405	nan
T2D-5	36010	nan	nan	nan	nan	nan	nan	nan	nan	nan	nan	nan	nan
T2D-5	40010	nan	nan	nan	nan	nan	nan	nan	nan	nan	nan	nan	nan
T2D-5	44010	nan	nan	nan	nan	nan	nan	nan	nan	nan	nan	nan	nan
T2D-5	48010	nan	nan	nan	nan	nan	nan	nan	nan	nan	nan	nan	nan
T2D-6	10	2.126	nan	19.5	nan	0.3	nan	8.4	nan	2.987	nan	0.864	nan
T2D-6	4010	22.624	nan	383.542	nan	0.975	nan	295.7	nan	5.482	nan	0.941	nan
T2D-6	8010	26.126	nan	431.444	nan	0.989	nan	360.9	nan	5.509	nan	0.94	nan
T2D-6	12010	27.753	nan	461	nan	0.993	nan	394.1	nan	5.519	nan	0.94	nan
T2D-6	16010	28.995	nan	488.788	nan	0.995	nan	420.2	nan	5.538	nan	0.941	nan
T2D-6	20010	29.713	nan	495.6	nan	0.996	nan	436.6	nan	5.537	nan	0.941	nan
T2D-6	24010	30.332	nan	510.063	nan	0.997	nan	450.4	nan	5.533	nan	0.94	nan
T2D-6	28010	30.718	nan	521.616	nan	0.998	nan	461.9	nan	5.544	nan	0.94	nan
T2D-6	32010	31.168	nan	525.629	nan	0.998	nan	471.5	nan	5.547	nan	0.941	nan
T2D-6	36010	31.598	nan	533.312	nan	0.998	nan	480.6	nan	5.547	nan	0.941	nan
T2D-6	40010	31.953	nan	542.633	nan	0.998	nan	487.2	nan	5.55	nan	0.941	nan
T2D-6	44010	nan	nan	nan	nan	nan	nan	nan	nan	nan	nan	nan	nan
T2D-6	48010	nan	nan	nan	nan	nan	nan	nan	nan	nan	nan	nan	nan
T2D-7	10	2.111	nan	12.35	nan	0.52	nan	6.9	nan	2.608	nan	0.81	nan
T2D-7	4010	18.681	nan	315.849	nan	0.98	nan	226.4	nan	4.638	nan	0.904	nan
T2D-7	8010	22.107	nan	368.906	nan	0.989	nan	285.1	nan	4.665	nan	0.903	nan
T2D-7	12010	24.253	nan	400.384	nan	0.993	nan	320.6	nan	4.677	nan	0.903	nan
T2D-7	16010	25.285	nan	429.691	nan	0.995	nan	342.2	nan	4.682	nan	0.903	nan
T2D-7	20010	26.212	nan	425.669	nan	0.996	nan	359.5	nan	4.685	nan	0.903	nan
T2D-7	24010	26.975	nan	444.373	nan	0.997	nan	375.8	nan	4.69	nan	0.903	nan
T2D-7	28010	27.499	nan	455.581	nan	0.997	nan	386	nan	4.691	nan	0.903	nan
T2D-7	32010	nan	nan	nan	nan	nan	nan	nan	nan	nan	nan	nan	nan
T2D-7	36010	nan	nan	nan	nan	nan	nan	nan	nan	nan	nan	nan	nan
T2D-7	40010	nan	nan	nan	nan	nan	nan	nan	nan	nan	nan	nan	nan
T2D-7	44010	nan	nan	nan	nan	nan	nan	nan	nan	nan	nan	nan	nan
T2D-7	48010	nan	nan	nan	nan	nan	nan	nan	nan	nan	nan	nan	nan
T2D-8	10	2.346	nan	23.75	nan	0.34	nan	8.1	nan	2.912	nan	0.854	nan
T2D-8	4010	25.19	nan	470.892	nan	0.969	nan	334.7	nan	5.67	nan	0.937	nan
T2D-8	8010	29.418	nan	536.882	nan	0.984	nan	423	nan	5.73	nan	0.938	nan
T2D-8	12010	31.216	nan	555.947	nan	0.991	nan	466.2	nan	5.732	nan	0.937	nan
T2D-8	16010	33.016	nan	588.681	nan	0.993	nan	503.4	nan	5.755	nan	0.938	nan
T2D-8	20010	34.174	nan	628.57	nan	0.994	nan	530.3	nan	5.757	nan	0.937	nan
T2D-8	24010	35.276	nan	623.82	nan	0.996	nan	547.9	nan	5.763	nan	0.938	nan
T2D-8	28010	35.709	nan	642.117	nan	0.997	nan	562.4	nan	5.764	nan	0.938	nan
T2D-8	32010	36.178	nan	644.928	nan	0.997	nan	573.8	nan	5.767	nan	0.938	nan
T2D-8	36010	nan	nan	nan	nan	nan	nan	nan	nan	nan	nan	nan	nan
T2D-8	40010	nan	nan	nan	nan	nan	nan	nan	nan	nan	nan	nan	nan
T2D-8	44010	nan	nan	nan	nan	nan	nan	nan	nan	nan	nan	nan	nan
T2D-8	48010	nan	nan	nan	nan	nan	nan	nan	nan	nan	nan	nan	nan
Ctrl+AB-1	10	0.899	nan	3.1	nan	0.87	nan	2.5	nan	0.741	nan	0.282	nan
Ctrl+AB-1	4010	9.911	nan	185.301	nan	0.986	nan	112.8	nan	1.361	nan	0.289	nan
Ctrl+AB-1	8010	13.252	nan	238.621	nan	0.991	nan	159.7	nan	1.415	nan	0.297	nan
Ctrl+AB-1	12010	15.231	nan	282.53	nan	0.994	nan	187.9	nan	1.409	nan	0.294	nan
Ctrl+AB-1	16010	16.163	nan	298.957	nan	0.995	nan	209.6	nan	1.413	nan	0.293	nan
Ctrl+AB-1	20010	17.686	nan	325.605	nan	0.996	nan	229.6	nan	1.419	nan	0.295	nan
Ctrl+AB-1	24010	18.205	nan	334.644	nan	0.997	nan	241.1	nan	1.416	nan	0.293	nan
Ctrl+AB-1	28010	18.997	nan	341.249	nan	0.997	nan	249.4	nan	1.415	nan	0.294	nan
Ctrl+AB-1	32010	20.033	nan	366.076	nan	0.997	nan	265.9	nan	1.424	nan	0.295	nan
Ctrl+AB-1	36010	20.828	nan	377.355	nan	0.998	nan	275.3	nan	1.419	nan	0.294	nan
Ctrl+AB-1	40010	21.379	nan	376.532	nan	0.998	nan	282.7	nan	1.42	nan	0.294	nan
Ctrl+AB-1	44010	nan	nan	nan	nan	nan	nan	nan	nan	nan	nan	nan	nan
Ctrl+AB-1	48010	nan	nan	nan	nan	nan	nan	nan	nan	nan	nan	nan	nan
Ctrl+AB-2	10	0.828	nan	3.2	nan	0.86	nan	2.6	nan	0.788	nan	0.3	nan
Ctrl+AB-2	4010	20.549	nan	347.834	nan	0.973	nan	204.9	nan	1.881	nan	0.384	nan
Ctrl+AB-2	8010	25.381	nan	428.835	nan	0.984	nan	284.1	nan	1.925	nan	0.388	nan
Ctrl+AB-2	12010	28.754	nan	474.73	nan	0.989	nan	338.2	nan	1.94	nan	0.386	nan
Ctrl+AB-2	16010	31.217	nan	482.567	nan	0.992	nan	368.9	nan	1.952	nan	0.387	nan
Ctrl+AB-2	20010	32.664	nan	504.336	nan	0.994	nan	401.1	nan	1.964	nan	0.389	nan
Ctrl+AB-2	24010	33.828	nan	510.027	nan	0.995	nan	420.5	nan	1.954	nan	0.387	nan
Ctrl+AB-2	28010	34.751	nan	522.62	nan	0.996	nan	437	nan	1.957	nan	0.387	nan
Ctrl+AB-2	32010	35.851	nan	539.356	nan	0.997	nan	454	nan	1.96	nan	0.387	nan
Ctrl+AB-2	36010	36.631	nan	554.18	nan	0.997	nan	467.3	nan	1.959	nan	0.387	nan
Ctrl+AB-2	40010	37.024	nan	563.426	nan	0.997	nan	477.6	nan	1.963	nan	0.387	nan
Ctrl+AB-2	44010	37.717	nan	572.554	nan	0.998	nan	489.3	nan	1.964	nan	0.387	nan
Ctrl+AB-2	48010	38.144	nan	581.441	nan	0.998	nan	497.6	nan	1.963	nan	0.387	nan
Ctrl+AB-3	10	0.853	nan	3.2	nan	0.88	nan	2.5	nan	0.764	nan	0.294	nan
Ctrl+AB-3	4010	8.305	nan	152.159	nan	0.989	nan	77.2	nan	1.296	nan	0.323	nan
Ctrl+AB-3	8010	10.832	nan	182.613	nan	0.993	nan	111.6	nan	1.302	nan	0.322	nan
Ctrl+AB-3	12010	13.167	nan	243.867	nan	0.994	nan	140.8	nan	1.308	nan	0.321	nan
Ctrl+AB-3	16010	13.649	nan	249.303	nan	0.996	nan	156.7	nan	1.313	nan	0.322	nan
Ctrl+AB-3	20010	14.824	nan	267.759	nan	0.996	nan	173.8	nan	1.312	nan	0.321	nan
Ctrl+AB-3	24010	15.813	nan	278.556	nan	0.997	nan	186.3	nan	1.312	nan	0.321	nan
Ctrl+AB-3	28010	16.345	nan	275.438	nan	0.997	nan	196	nan	1.318	nan	0.323	nan
Ctrl+AB-3	32010	17.107	nan	288.943	nan	0.998	nan	208.9	nan	1.32	nan	0.323	nan
Ctrl+AB-3	36010	17.753	nan	296.01	nan	0.998	nan	219	nan	1.318	nan	0.322	nan
Ctrl+AB-3	40010	18.365	nan	294.074	nan	0.998	nan	226.9	nan	1.321	nan	0.322	nan
Ctrl+AB-3	44010	18.624	nan	303.997	nan	0.998	nan	233	nan	1.321	nan	0.323	nan
Ctrl+AB-3	48010	19.314	nan	309.12	nan	0.998	nan	242.4	nan	1.322	nan	0.322	nan
Ctrl+AB-4	10	0.722	nan	3.4	nan	0.85	nan	2.8	nan	0.904	nan	0.34	nan
Ctrl+AB-4	4010	8.225	nan	159.821	nan	0.989	nan	84.7	nan	1.485	nan	0.366	nan
Ctrl+AB-4	8010	11.069	nan	202.712	nan	0.993	nan	121.2	nan	1.486	nan	0.364	nan
Ctrl+AB-4	12010	12.569	nan	244.045	nan	0.994	nan	144	nan	1.488	nan	0.364	nan
Ctrl+AB-4	16010	14.18	nan	259.487	nan	0.995	nan	165.3	nan	1.492	nan	0.363	nan
Ctrl+AB-4	20010	14.995	nan	264.89	nan	0.996	nan	181.7	nan	1.495	nan	0.362	nan
Ctrl+AB-4	24010	16.113	nan	285.127	nan	0.997	nan	194.7	nan	1.488	nan	0.361	nan
Ctrl+AB-4	28010	17.152	nan	310.301	nan	0.997	nan	210.4	nan	1.494	nan	0.362	nan
Ctrl+AB-4	32010	17.626	nan	319.193	nan	0.997	nan	217.2	nan	1.492	nan	0.362	nan
Ctrl+AB-4	36010	nan	nan	nan	nan	nan	nan	nan	nan	nan	nan	nan	nan
Ctrl+AB-4	40010	nan	nan	nan	nan	nan	nan	nan	nan	nan	nan	nan	nan
Ctrl+AB-4	44010	nan	nan	nan	nan	nan	nan	nan	nan	nan	nan	nan	nan
Ctrl+AB-4	48010	nan	nan	nan	nan	nan	nan	nan	nan	nan	nan	nan	nan
Ctrl+AB-5	10	0.824	nan	2.7	nan	0.88	nan	2.4	nan	0.696	nan	0.266	nan
Ctrl+AB-5	4010	10.859	nan	215.609	nan	0.984	nan	116.2	nan	1.378	nan	0.302	nan
Ctrl+AB-5	8010	13.461	nan	267.388	nan	0.99	nan	162.4	nan	1.42	nan	0.308	nan
Ctrl+AB-5	12010	15.548	nan	294.253	nan	0.993	nan	195.7	nan	1.43	nan	0.309	nan
Ctrl+AB-5	16010	16.937	nan	310.085	nan	0.995	nan	218.1	nan	1.429	nan	0.307	nan
Ctrl+AB-5	20010	18.215	nan	346.409	nan	0.995	nan	239.6	nan	1.43	nan	0.306	nan
Ctrl+AB-5	24010	19.266	nan	369.543	nan	0.996	nan	255.7	nan	1.43	nan	0.307	nan
Ctrl+AB-5	28010	20.009	nan	351.961	nan	0.997	nan	271	nan	1.435	nan	0.307	nan
Ctrl+AB-5	32010	20.701	nan	364.099	nan	0.997	nan	283	nan	1.439	nan	0.307	nan
Ctrl+AB-5	36010	nan	nan	nan	nan	nan	nan	nan	nan	nan	nan	nan	nan
Ctrl+AB-5	40010	nan	nan	nan	nan	nan	nan	nan	nan	nan	nan	nan	nan
Ctrl+AB-5	44010	nan	nan	nan	nan	nan	nan	nan	nan	nan	nan	nan	nan
Ctrl+AB-5	48010	nan	nan	nan	nan	nan	nan	nan	nan	nan	nan	nan	nan
Ctrl+AB-6	10	0.837	nan	3.4	nan	0.85	nan	2.5	nan	0.689	nan	0.252	nan
Ctrl+AB-6	4010	7.909	nan	144.434	nan	0.989	nan	96.3	nan	1.096	nan	0.215	nan
Ctrl+AB-6	8010	9.631	nan	199.536	nan	0.993	nan	129.4	nan	1.095	nan	0.212	nan
Ctrl+AB-6	12010	11.327	nan	240.493	nan	0.995	nan	155.6	nan	1.108	nan	0.213	nan
Ctrl+AB-6	16010	11.784	nan	250.082	nan	0.996	nan	170.5	nan	1.125	nan	0.215	nan
Ctrl+AB-6	20010	12.756	nan	257.867	nan	0.997	nan	184	nan	1.118	nan	0.213	nan
Ctrl+AB-6	24010	13.536	nan	273.121	nan	0.997	nan	196.2	nan	1.124	nan	0.214	nan
Ctrl+AB-6	28010	13.848	nan	288.036	nan	0.998	nan	205.2	nan	1.12	nan	0.214	nan
Ctrl+AB-6	32010	14.451	nan	302.401	nan	0.998	nan	214.4	nan	1.124	nan	0.214	nan
Ctrl+AB-6	36010	14.504	nan	284.538	nan	0.998	nan	219.2	nan	1.124	nan	0.214	nan
Ctrl+AB-6	40010	15.373	nan	308.366	nan	0.998	nan	230.2	nan	1.128	nan	0.214	nan
Ctrl+AB-6	44010	15.664	nan	312.374	nan	0.998	nan	237.3	nan	1.125	nan	0.214	nan
Ctrl+AB-6	48010	16.048	nan	327.438	nan	0.998	nan	245.9	nan	1.127	nan	0.214	nan
Ctrl+AB-7	10	0.711	nan	2.1	nan	0.93	nan	1.9	nan	0.48	nan	0.19	nan
Ctrl+AB-7	4010	8.789	nan	153.166	nan	0.989	nan	88.2	nan	1.107	nan	0.263	nan
Ctrl+AB-7	8010	10.82	nan	199.422	nan	0.993	nan	124	nan	1.122	nan	0.263	nan
Ctrl+AB-7	12010	12.162	nan	222.56	nan	0.995	nan	147.7	nan	1.133	nan	0.264	nan
Ctrl+AB-7	16010	13.248	nan	259.893	nan	0.996	nan	165.1	nan	1.138	nan	0.264	nan
Ctrl+AB-7	20010	13.895	nan	249.827	nan	0.997	nan	176.6	nan	1.132	nan	0.262	nan
Ctrl+AB-7	24010	14.691	nan	284.163	nan	0.997	nan	193.6	nan	1.142	nan	0.264	nan
Ctrl+AB-7	28010	15.324	nan	289.659	nan	0.997	nan	204.6	nan	1.14	nan	0.263	nan
Ctrl+AB-7	32010	15.728	nan	302.959	nan	0.998	nan	214.4	nan	1.147	nan	0.266	nan
Ctrl+AB-7	36010	16.244	nan	302.016	nan	0.998	nan	222.6	nan	1.143	nan	0.264	nan
Ctrl+AB-7	40010	16.7	nan	311.822	nan	0.998	nan	231.3	nan	1.145	nan	0.264	nan
Ctrl+AB-7	44010	nan	nan	nan	nan	nan	nan	nan	nan	nan	nan	nan	nan
Ctrl+AB-7	48010	nan	nan	nan	nan	nan	nan	nan	nan	nan	nan	nan	nan
Ctrl+AB-8	10	0.901	nan	3.35	nan	0.87	nan	2.7	nan	0.873	nan	0.332	nan
Ctrl+AB-8	4010	12.759	nan	260.029	nan	0.981	nan	141.2	nan	1.878	nan	0.438	nan
Ctrl+AB-8	8010	16.084	nan	336.123	nan	0.988	nan	199.1	nan	1.892	nan	0.433	nan
Ctrl+AB-8	12010	18.336	nan	379.725	nan	0.991	nan	244.7	nan	1.911	nan	0.436	nan
Ctrl+AB-8	16010	20.162	nan	416.274	nan	0.993	nan	274.5	nan	1.897	nan	0.433	nan
Ctrl+AB-8	20010	21.319	nan	445.909	nan	0.994	nan	300.5	nan	1.924	nan	0.438	nan
Ctrl+AB-8	24010	22.811	nan	474.992	nan	0.995	nan	319.9	nan	1.909	nan	0.434	nan
Ctrl+AB-8	28010	24.209	nan	485.982	nan	0.995	nan	343.3	nan	1.917	nan	0.434	nan
Ctrl+AB-8	32010	24.682	nan	508.348	nan	0.996	nan	356.9	nan	1.914	nan	0.434	nan
Ctrl+AB-8	36010	25.625	nan	500.96	nan	0.996	nan	370.2	nan	1.914	nan	0.434	nan
Ctrl+AB-8	40010	26.161	nan	505.977	nan	0.997	nan	383.3	nan	1.918	nan	0.434	nan
Ctrl+AB-8	44010	27.193	nan	528.748	nan	0.997	nan	398.9	nan	1.921	nan	0.435	nan
Ctrl+AB-8	48010	27.713	nan	535.923	nan	0.997	nan	408	nan	1.921	nan	0.435	nan
T2D+AB-1	10	0.998	nan	4.95	nan	0.79	nan	3.4	nan	1.151	nan	0.416	nan
T2D+AB-1	4010	8.937	nan	165.394	nan	0.988	nan	108.4	nan	1.654	nan	0.381	nan
T2D+AB-1	8010	10.999	nan	210.462	nan	0.993	nan	141.7	nan	1.65	nan	0.379	nan
T2D+AB-1	12010	12.02	nan	233.348	nan	0.995	nan	165.8	nan	1.672	nan	0.379	nan
T2D+AB-1	16010	13.1	nan	240.192	nan	0.996	nan	180.3	nan	1.673	nan	0.381	nan
T2D+AB-1	20010	13.972	nan	276.384	nan	0.997	nan	196.5	nan	1.682	nan	0.379	nan
T2D+AB-1	24010	14.689	nan	276.164	nan	0.997	nan	207.8	nan	1.684	nan	0.379	nan
T2D+AB-1	28010	15.407	nan	289.277	nan	0.998	nan	217.8	nan	1.676	nan	0.379	nan
T2D+AB-1	32010	15.991	nan	300.567	nan	0.998	nan	227.6	nan	1.676	nan	0.377	nan
T2D+AB-1	36010	16.264	nan	307.481	nan	0.998	nan	232.6	nan	1.673	nan	0.378	nan
T2D+AB-1	40010	16.892	nan	330.119	nan	0.998	nan	240.9	nan	1.678	nan	0.378	nan
T2D+AB-1	44010	16.851	nan	325.695	nan	0.998	nan	245.2	nan	1.678	nan	0.378	nan
T2D+AB-1	48010	17.513	nan	352.632	nan	0.999	nan	253.2	nan	1.676	nan	0.378	nan
T2D+AB-2	10	0.833	nan	3.5	nan	0.84	nan	2.8	nan	0.867	nan	0.32	nan
T2D+AB-2	4010	9.152	nan	181.482	nan	0.988	nan	94	nan	1.407	nan	0.302	nan
T2D+AB-2	8010	11.565	nan	220.014	nan	0.992	nan	127.3	nan	1.41	nan	0.299	nan
T2D+AB-2	12010	13.574	nan	267.675	nan	0.994	nan	156.7	nan	1.428	nan	0.301	nan
T2D+AB-2	16010	14.919	nan	282.16	nan	0.995	nan	175.2	nan	1.423	nan	0.3	nan
T2D+AB-2	20010	16.341	nan	294.349	nan	0.996	nan	193.2	nan	1.432	nan	0.301	nan
T2D+AB-2	24010	17.285	nan	308.759	nan	0.997	nan	209.2	nan	1.43	nan	0.3	nan
T2D+AB-2	28010	17.821	nan	308.861	nan	0.997	nan	217.9	nan	1.431	nan	0.301	nan
T2D+AB-2	32010	18.989	nan	317.127	nan	0.997	nan	231.2	nan	1.433	nan	0.3	nan
T2D+AB-2	36010	19.707	nan	324.276	nan	0.998	nan	242.1	nan	1.431	nan	0.299	nan
T2D+AB-2	40010	20.166	nan	327.308	nan	0.998	nan	248.1	nan	1.432	nan	0.3	nan
T2D+AB-2	44010	nan	nan	nan	nan	nan	nan	nan	nan	nan	nan	nan	nan
T2D+AB-2	48010	nan	nan	nan	nan	nan	nan	nan	nan	nan	nan	nan	nan
T2D+AB-3	10	0.953	nan	4.45	nan	0.83	nan	3.2	nan	1.152	nan	0.438	nan
T2D+AB-3	4010	11.778	nan	207.011	nan	0.985	nan	122.8	nan	2.036	nan	0.489	nan
T2D+AB-3	8010	14.432	nan	266.876	nan	0.991	nan	168	nan	2.061	nan	0.492	nan
T2D+AB-3	12010	16.858	nan	311.966	nan	0.993	nan	200.7	nan	2.066	nan	0.489	nan
T2D+AB-3	16010	18.216	nan	320.923	nan	0.995	nan	222.2	nan	2.087	nan	0.493	nan
T2D+AB-3	20010	19.596	nan	343.892	nan	0.996	nan	245	nan	2.085	nan	0.492	nan
T2D+AB-3	24010	20.668	nan	363.791	nan	0.996	nan	261.4	nan	2.081	nan	0.491	nan
T2D+AB-3	28010	20.988	nan	351.746	nan	0.997	nan	269.3	nan	2.088	nan	0.492	nan
T2D+AB-3	32010	21.973	nan	373.146	nan	0.997	nan	285.4	nan	2.084	nan	0.492	nan
T2D+AB-3	36010	22.638	nan	368.622	nan	0.998	nan	294.6	nan	2.087	nan	0.492	nan
T2D+AB-3	40010	23.307	nan	361.633	nan	0.998	nan	303.9	nan	2.088	nan	0.491	nan
T2D+AB-3	44010	23.907	nan	368.582	nan	0.998	nan	310.7	nan	2.087	nan	0.491	nan
T2D+AB-3	48010	24.301	nan	374.597	nan	0.998	nan	316.6	nan	2.089	nan	0.491	nan
T2D+AB-4	10	1.101	nan	5.8	nan	0.78	nan	3.9	nan	1.446	nan	0.518	nan
T2D+AB-4	4010	10.439	nan	196.256	nan	0.986	nan	114.9	nan	1.995	nan	0.487	nan
T2D+AB-4	8010	12.485	nan	236.672	nan	0.992	nan	155.6	nan	2.01	nan	0.488	nan
T2D+AB-4	12010	14.091	nan	278.183	nan	0.994	nan	186.9	nan	2.006	nan	0.484	nan
T2D+AB-4	16010	15.053	nan	281.528	nan	0.996	nan	204.1	nan	2.028	nan	0.489	nan
T2D+AB-4	20010	15.975	nan	304.191	nan	0.996	nan	222.1	nan	2.026	nan	0.488	nan
T2D+AB-4	24010	16.933	nan	334.96	nan	0.997	nan	236.1	nan	2.03	nan	0.488	nan
T2D+AB-4	28010	17.536	nan	347.931	nan	0.997	nan	249.1	nan	2.036	nan	0.489	nan
T2D+AB-4	32010	17.865	nan	363.948	nan	0.997	nan	257.5	nan	2.033	nan	0.488	nan
T2D+AB-4	36010	nan	nan	nan	nan	nan	nan	nan	nan	nan	nan	nan	nan
T2D+AB-4	40010	nan	nan	nan	nan	nan	nan	nan	nan	nan	nan	nan	nan
T2D+AB-4	44010	nan	nan	nan	nan	nan	nan	nan	nan	nan	nan	nan	nan
T2D+AB-4	48010	nan	nan	nan	nan	nan	nan	nan	nan	nan	nan	nan	nan
T2D+AB-5	10	1.134	nan	5.65	nan	0.77	nan	4	nan	1.499	nan	0.54	nan
T2D+AB-5	4010	11.04	nan	193.811	nan	0.987	nan	110.3	nan	2.184	nan	0.525	nan
T2D+AB-5	8010	14.318	nan	246.487	nan	0.992	nan	152.9	nan	2.214	nan	0.531	nan
T2D+AB-5	12010	15.957	nan	259.876	nan	0.994	nan	176.8	nan	2.192	nan	0.524	nan
T2D+AB-5	16010	18.36	nan	324.812	nan	0.995	nan	206.5	nan	2.216	nan	0.528	nan
T2D+AB-5	20010	19.576	nan	361.852	nan	0.995	nan	227.4	nan	2.218	nan	0.528	nan
T2D+AB-5	24010	20.235	nan	368.629	nan	0.996	nan	238.9	nan	2.215	nan	0.527	nan
T2D+AB-5	28010	21.692	nan	408.559	nan	0.996	nan	260.6	nan	2.216	nan	0.527	nan
T2D+AB-5	32010	22.16	nan	421.026	nan	0.997	nan	269.1	nan	2.216	nan	0.527	nan
T2D+AB-5	36010	23.289	nan	450.321	nan	0.997	nan	285.4	nan	2.221	nan	0.528	nan
T2D+AB-5	40010	23.975	nan	464.569	nan	0.997	nan	296.7	nan	2.222	nan	0.527	nan
T2D+AB-5	44010	nan	nan	nan	nan	nan	nan	nan	nan	nan	nan	nan	nan
T2D+AB-5	48010	nan	nan	nan	nan	nan	nan	nan	nan	nan	nan	nan	nan
T2D+AB-6	10	1.13	nan	5.5	nan	0.78	nan	3.3	nan	1.077	nan	0.388	nan
T2D+AB-6	4010	10.056	nan	175.403	nan	0.987	nan	113.8	nan	1.646	nan	0.362	nan
T2D+AB-6	8010	12.282	nan	210.816	nan	0.993	nan	149.1	nan	1.679	nan	0.363	nan
T2D+AB-6	12010	13.765	nan	225.461	nan	0.996	nan	169.6	nan	1.686	nan	0.362	nan
T2D+AB-6	16010	14.616	nan	247.617	nan	0.997	nan	184.1	nan	1.682	nan	0.361	nan
T2D+AB-6	20010	15.404	nan	254.151	nan	0.997	nan	197.3	nan	1.688	nan	0.362	nan
T2D+AB-6	24010	16.196	nan	268.963	nan	0.998	nan	210.2	nan	1.689	nan	0.362	nan
T2D+AB-6	28010	16.875	nan	276.558	nan	0.998	nan	218.4	nan	1.691	nan	0.362	nan
T2D+AB-6	32010	17.379	nan	282.771	nan	0.998	nan	228.8	nan	1.692	nan	0.362	nan
T2D+AB-6	36010	17.442	nan	283.342	nan	0.998	nan	232.3	nan	1.69	nan	0.362	nan
T2D+AB-6	40010	18.079	nan	283.006	nan	0.999	nan	238.5	nan	1.693	nan	0.362	nan
T2D+AB-6	44010	18.365	nan	285.887	nan	0.999	nan	243.9	nan	1.693	nan	0.362	nan
T2D+AB-6	48010	nan	nan	nan	nan	nan	nan	nan	nan	nan	nan	nan	nan
T2D+AB-7	10	0.826	nan	3.4	nan	0.84	nan	2.7	nan	0.808	nan	0.298	nan
T2D+AB-7	4010	10.772	nan	217.105	nan	0.984	nan	121.1	nan	1.435	nan	0.328	nan
T2D+AB-7	8010	14.007	nan	261.824	nan	0.991	nan	167.2	nan	1.441	nan	0.327	nan
T2D+AB-7	12010	15.922	nan	311.862	nan	0.993	nan	199.7	nan	1.461	nan	0.329	nan
T2D+AB-7	16010	17.626	nan	319.131	nan	0.994	nan	225.1	nan	1.467	nan	0.329	nan
T2D+AB-7	20010	18.542	nan	339.203	nan	0.995	nan	244.8	nan	1.471	nan	0.33	nan
T2D+AB-7	24010	19.544	nan	350.19	nan	0.996	nan	264.6	nan	1.479	nan	0.33	nan
T2D+AB-7	28010	20.202	nan	361.509	nan	0.997	nan	278.8	nan	1.473	nan	0.329	nan
T2D+AB-7	32010	21.041	nan	373.225	nan	0.997	nan	291.2	nan	1.477	nan	0.329	nan
T2D+AB-7	36010	21.532	nan	373.34	nan	0.998	nan	301	nan	1.482	nan	0.33	nan
T2D+AB-7	40010	21.796	nan	374.963	nan	0.998	nan	308.6	nan	1.483	nan	0.33	nan
T2D+AB-7	44010	22.293	nan	376.576	nan	0.998	nan	317.6	nan	1.481	nan	0.33	nan
T2D+AB-7	48010	22.57	nan	374.923	nan	0.998	nan	322.7	nan	1.479	nan	0.329	nan
T2D+AB-8	10	0.801	nan	4.85	nan	0.8	nan	3.1	nan	0.972	nan	0.348	nan
T2D+AB-8	4010	8.2	nan	122.367	nan	0.992	nan	81.4	nan	1.654	nan	0.372	nan
T2D+AB-8	8010	10.12	nan	147.702	nan	0.995	nan	105.4	nan	1.664	nan	0.373	nan
T2D+AB-8	12010	11.215	nan	167.218	nan	0.997	nan	122	nan	1.676	nan	0.375	nan
T2D+AB-8	16010	11.827	nan	183.798	nan	0.997	nan	133.9	nan	1.677	nan	0.373	nan
T2D+AB-8	20010	12.372	nan	182.319	nan	0.998	nan	142.6	nan	1.673	nan	0.373	nan
T2D+AB-8	24010	12.967	nan	199.211	nan	0.998	nan	152.4	nan	1.678	nan	0.374	nan
T2D+AB-8	28010	13.506	nan	198.625	nan	0.998	nan	159.6	nan	1.681	nan	0.374	nan
T2D+AB-8	32010	13.724	nan	195.927	nan	0.999	nan	164.4	nan	1.681	nan	0.374	nan
T2D+AB-8	36010	nan	nan	nan	nan	nan	nan	nan	nan	nan	nan	nan	nan
T2D+AB-8	40010	nan	nan	nan	nan	nan	nan	nan	nan	nan	nan	nan	nan
T2D+AB-8	44010	nan	nan	nan	nan	nan	nan	nan	nan	nan	nan	nan	nan
T2D+AB-8	48010	nan	nan	nan	nan	nan	nan	nan	nan	nan	nan	nan	nan
